# Supplementary material for: Targeted sequencing of Enterobacterales bacteria using CRISPR-Cas9 enrichment and Oxford Nanopore Technologies
Source: mSystems. 2025 Jan 8;10(2):e01413-24. doi: 10.1128/msystems.01413-24 (PMC11834407; doi:10.1128/msystems.01413-24)
Supplement: Supplemental Tables — Tables S1 to S17. [file msystems.01413-24-s0006.xlsx]

## Sheet: S1
Supplemental Table 1 - Guide information. Where applicable, AMR gene positions refer to guide locations in the AMR allele sourced from the CARD database.
Guide	Gene target	Guide Sequence (5' - 3')	Position in AMR gene (if applicable)
tRNA 1.1	tRNA-Leu_GAG	TGAGGTGGTAGTGCCCTAACGGG
tRNA 1.2	tRNA-Leu_GAG	GTTAGGGCACTACCACCTCAAGG
tRNA 2.1	tRNA-Pro_GGG	CGACCCCCGACACCCCATGACGG
tRNA 2.2	tRNA-Pro_GGG	CCGTCATGGGGTGTCGGGGGTCG
tRNA 3.1	tRNA-Gly_GCC	GGTAGAGCACGACCTTGCCAAGG
tRNA 3.2	tRNA-Gly_GCC	CGAACTCGCGACCCCGACCTTGG
tRNA 4.1	tRNA-Val_GAC	CGACCCCCACCATGTCAAGGTGG
tRNA 4.2	tRNA-Val_GAC	AGAGCACCACCTTGACATGGTGG
tRNA 5.1	tRNA-Ser_GGA	AGTGGCTGAAGGAGCACGCCTGG
tRNA 5.2	tRNA-Ser_GGA	TTGCCGTATACACACTTTCCAGG
tRNA 6.1	tRNA-Gln_TTG	TTTTTGATACCGGCATTCCCTGG
tRNA 6.2	tRNA-Gln_TTG	GGATTCGAACCAGGGAATGCCGG
tRNA 7.1	tRNA-Leu_CAG	TTCAGGTGTTAGTGTCCTTACGG
tRNA 7.2	tRNA-Leu_CAG	CTTGAACCCCCACGTCCGTAAGG
tRNA 8.1	tRNA-Arg_TCT	GCGACCAACCGCTTAGAAGGCGG
tRNA 8.2	tRNA-Arg_TCT	GCAACCGCCTTCTAAGCGGTTGG
tRNA 9.1	tRNA-Phe_GAA	GGAATCGAACCAAGGACACGGGG
tRNA 9.2	tRNA-Phe_GAA	ATTGAAAATCCCCGTGTCCTTGG
tRNA 10.1	tRNA-Tyr_GTA	CGAACCTTCGAAGTCGATGACGG
tRNA 10.2	tRNA-Tyr_GTA	TCTGCCGTCATCGACTTCGAAGG
tRNA 11.1	tRNA-Asn_GTT	GGACTCGAACCAGTGACATACGG
tRNA 11.2	tRNA-Asn_GTT	ACTGTTAATCCGTATGTCACTGG
tRNA 12.1	tRNA-Arg_CCG	GCTCTATCCAGCTGAGCTACGGG
tRNA 12.2	tRNA-Arg_CCG	GATAGAGCGCTGCCCTCCGGAGG
tRNA 13.1	tRNA-Arg_CCT	ACCTGCAACTAGCCCTTAGGAGG
tRNA 13.2	tRNA-Arg_CCT	GATATAACGAGCCCCTCCTAAGG
tRNA 14.1	tRNA-Gln_CTG	ATTCTGATTCCGGCATTCCGAGG
tRNA 14.2	tRNA-Gln_CTG	GGATTCGAACCTCGGAATGCCGG
tRNA 15.1	tRNA-Gly_CCC	AGCTTCCCAAGCTCTATACGAGG
tRNA 15.2	tRNA-Gly_CCC	CGAACCCTCGTATAGAGCTTGGG
tRNA 16.1	tRNA-Gly_TCC	ACCCGCATCATCAGCTTGGAAGG
tRNA 16.2	tRNA-Gly_TCC	GCCTTCCAAGCTGATGATGCGGG
tRNA 17.1	tRNA-Leu_CAA	CGAACCGGCACGTATTTCTACGG
tRNA 17.2	tRNA-Leu_CAA	TCAACCGTAGAAATACGTGCCGG
tRNA 18.1	tRNA-Val_TAC	CGCCGACCCCCTCCTTGTAAGGG
tRNA 18.2	tRNA-Val_TAC	CCTTACAAGGAGGGGGTCGGCGG
metG.1	metG	GTCCGTTACCAGCGAATGCGCGG
metG.2	metG	GGCCGCGCATTCGCTGGTAACGG
intI1.1	intI1	TTTCCACGGTGTGCGTCACCCGG
intI1.2	intI1	GGTGACGCACACCGTGGAAACGG
gapA.1	gapA	TGTTGACCTGACCGTTCGTCTGG
gapA.2	gapA	AGGTCAACAACAGATACGTTCGG
infB.1	infB	CTCAGAGATTCAGACCTCTGTGG
infB.2	infB	CACAGAGGTCTGAATCTCTGAGG
mdh.1	mdh	CTTAAGACCCAACTGCCTTCAGG
mdh.2	mdh	TAAGTAGTAGGGCAAGCGCCTGG
pgi.1	pgi	AACGCAGACCTCTGCCTGGCAGG
pgi.2	pgi	TGCCAGGCAGAGGTCTGCGTTGG
phoE.1	phoE	ACCGATATGTTCCCGGAATTCGG
phoE.2	phoE	TTCCGGGAACATATCGGTCCAGG
rpoB.1	rpoB	TCTGTTCAGTCGTATCTACGCGG
rpoB.2	rpoB	GTAGATACGACTGAACAGACCGG
tonB.1	tonB	GTGGCCAACGCTGCTGTCCGTGG
tonB.2	tonB	ACGGACAGCAGCGTTGGCCACGG
blaCTX-M-14.1	blaCTX-M-14	AAATTGATTGCCCAGCTCGGTGG	418 - 440 (+ strand of 876 bp gene)
blaCTX-M-14.2	blaCTX-M-14	CTGGGCAATCAATTTGTTCATGG	410 - 432 (- strand of 876 bp gene)
blaCTX-M-15.1	blaCTX-M-15	AGATCGTGCGCCGCTGATTCTGG	765 - 787 (+ strand of 876 bp gene)
blaCTX-M-15.2	blaCTX-M-15	ATCAGCGGCGCACGATCTTTTGG	760 - 782 (- strand of 876 bp gene)
blaIMP-4.1	blaIMP-4	CAAATATGGTAAGGCAAAACTGG	609 - 631 (+ strand of 741 bp gene)
blaIMP-4.2	blaIMP-4	CAGTTTTGCCTTACCATATTTGG	608 - 630 (- strand of 741 bp gene)
blaOXA-48.1	blaOXA-48	CAAGAATTTGCCCGCCAAATTGG	370 - 392 (+ strand of 798 bp gene)
blaOXA-48.2	blaOXA-48	CGGGCAAATTCTTGATAAACAGG	361 - 383 (- strand of 798 bp gene)

## Sheet: S2
Supplemental Table 2 - Guide Conservation in GTDB Enterobacterales Genomes
Genus	Guide	Total genomes in database	Matched genomes	Percentage matched
1-19	tRNA_1.1	2	0	0
1-19	tRNA_1.2	2	0	0
1-19	tRNA_10.1	2	0	0
1-19	tRNA_10.2	2	0	0
1-19	tRNA_2.1	2	0	0
1-19	tRNA_2.2	2	0	0
1-19	tRNA_3.1	2	2	100
1-19	tRNA_3.2	2	2	100
1-19	tRNA_4.1	2	2	100
1-19	tRNA_4.2	2	2	100
1-19	tRNA_5.1	2	2	100
1-19	tRNA_5.2	2	2	100
1-19	tRNA_6.1	2	2	100
1-19	tRNA_6.2	2	2	100
1-19	tRNA_7.1	2	1	50
1-19	tRNA_7.2	2	1	50
1-19	tRNA_8.1	2	0	0
1-19	tRNA_8.2	2	0	0
1-19	tRNA_9.1	2	0	0
1-19	tRNA_9.2	2	0	0
1-19	tRNA_11.1	2	2	100
1-19	tRNA_11.2	2	2	100
1-19	tRNA_12.1	2	2	100
1-19	tRNA_12.2	2	2	100
1-19	tRNA_13.1	2	2	100
1-19	tRNA_13.2	2	1	50
1-19	tRNA_14.1	2	0	0
1-19	tRNA_14.2	2	0	0
1-19	tRNA_15.1	2	0	0
1-19	tRNA_15.2	2	0	0
1-19	tRNA_16.1	2	2	100
1-19	tRNA_16.2	2	2	100
1-19	tRNA_17.1	2	1	50
1-19	tRNA_17.2	2	1	50
1-19	tRNA_18.1	2	0	0
1-19	tRNA_18.2	2	0	0
159R	tRNA_1.1	1	0	0
159R	tRNA_1.2	1	0	0
159R	tRNA_10.1	1	0	0
159R	tRNA_10.2	1	0	0
159R	tRNA_2.1	1	1	100
159R	tRNA_2.2	1	1	100
159R	tRNA_3.1	1	0	0
159R	tRNA_3.2	1	0	0
159R	tRNA_4.1	1	1	100
159R	tRNA_4.2	1	1	100
159R	tRNA_5.1	1	1	100
159R	tRNA_5.2	1	0	0
159R	tRNA_6.1	1	0	0
159R	tRNA_6.2	1	0	0
159R	tRNA_7.1	1	1	100
159R	tRNA_7.2	1	0	0
159R	tRNA_8.1	1	0	0
159R	tRNA_8.2	1	0	0
159R	tRNA_9.1	1	1	100
159R	tRNA_9.2	1	1	100
159R	tRNA_11.1	1	1	100
159R	tRNA_11.2	1	1	100
159R	tRNA_12.1	1	1	100
159R	tRNA_12.2	1	1	100
159R	tRNA_13.1	1	0	0
159R	tRNA_13.2	1	0	0
159R	tRNA_14.1	1	0	0
159R	tRNA_14.2	1	0	0
159R	tRNA_15.1	1	1	100
159R	tRNA_15.2	1	1	100
159R	tRNA_16.1	1	0	0
159R	tRNA_16.2	1	0	0
159R	tRNA_17.1	1	0	0
159R	tRNA_17.2	1	0	0
159R	tRNA_18.1	1	0	0
159R	tRNA_18.2	1	0	0
21-14-all-40-8	tRNA_1.1	1	0	0
21-14-all-40-8	tRNA_1.2	1	0	0
21-14-all-40-8	tRNA_10.1	1	0	0
21-14-all-40-8	tRNA_10.2	1	0	0
21-14-all-40-8	tRNA_2.1	1	0	0
21-14-all-40-8	tRNA_2.2	1	0	0
21-14-all-40-8	tRNA_3.1	1	0	0
21-14-all-40-8	tRNA_3.2	1	0	0
21-14-all-40-8	tRNA_4.1	1	0	0
21-14-all-40-8	tRNA_4.2	1	0	0
21-14-all-40-8	tRNA_5.1	1	1	100
21-14-all-40-8	tRNA_5.2	1	0	0
21-14-all-40-8	tRNA_6.1	1	0	0
21-14-all-40-8	tRNA_6.2	1	0	0
21-14-all-40-8	tRNA_7.1	1	0	0
21-14-all-40-8	tRNA_7.2	1	0	0
21-14-all-40-8	tRNA_8.1	1	0	0
21-14-all-40-8	tRNA_8.2	1	0	0
21-14-all-40-8	tRNA_9.1	1	0	0
21-14-all-40-8	tRNA_9.2	1	0	0
21-14-all-40-8	tRNA_11.1	1	0	0
21-14-all-40-8	tRNA_11.2	1	0	0
21-14-all-40-8	tRNA_12.1	1	0	0
21-14-all-40-8	tRNA_12.2	1	0	0
21-14-all-40-8	tRNA_13.1	1	0	0
21-14-all-40-8	tRNA_13.2	1	0	0
21-14-all-40-8	tRNA_14.1	1	0	0
21-14-all-40-8	tRNA_14.2	1	0	0
21-14-all-40-8	tRNA_15.1	1	0	0
21-14-all-40-8	tRNA_15.2	1	0	0
21-14-all-40-8	tRNA_16.1	1	0	0
21-14-all-40-8	tRNA_16.2	1	0	0
21-14-all-40-8	tRNA_17.1	1	0	0
21-14-all-40-8	tRNA_17.2	1	0	0
21-14-all-40-8	tRNA_18.1	1	0	0
21-14-all-40-8	tRNA_18.2	1	0	0
Actinobacillus	tRNA_1.1	26	0	0
Actinobacillus	tRNA_1.2	26	0	0
Actinobacillus	tRNA_10.1	26	0	0
Actinobacillus	tRNA_10.2	26	0	0
Actinobacillus	tRNA_2.1	26	0	0
Actinobacillus	tRNA_2.2	26	0	0
Actinobacillus	tRNA_3.1	26	26	100
Actinobacillus	tRNA_3.2	26	26	100
Actinobacillus	tRNA_4.1	26	0	0
Actinobacillus	tRNA_4.2	26	26	100
Actinobacillus	tRNA_5.1	26	0	0
Actinobacillus	tRNA_5.2	26	0	0
Actinobacillus	tRNA_6.1	26	0	0
Actinobacillus	tRNA_6.2	26	0	0
Actinobacillus	tRNA_7.1	26	0	0
Actinobacillus	tRNA_7.2	26	0	0
Actinobacillus	tRNA_8.1	26	0	0
Actinobacillus	tRNA_8.2	26	0	0
Actinobacillus	tRNA_9.1	26	0	0
Actinobacillus	tRNA_9.2	26	0	0
Actinobacillus	tRNA_11.1	26	0	0
Actinobacillus	tRNA_11.2	26	0	0
Actinobacillus	tRNA_12.1	26	0	0
Actinobacillus	tRNA_12.2	26	0	0
Actinobacillus	tRNA_13.1	26	0	0
Actinobacillus	tRNA_13.2	26	0	0
Actinobacillus	tRNA_14.1	26	0	0
Actinobacillus	tRNA_14.2	26	0	0
Actinobacillus	tRNA_15.1	26	0	0
Actinobacillus	tRNA_15.2	26	0	0
Actinobacillus	tRNA_16.1	26	0	0
Actinobacillus	tRNA_16.2	26	0	0
Actinobacillus	tRNA_17.1	26	0	0
Actinobacillus	tRNA_17.2	26	0	0
Actinobacillus	tRNA_18.1	26	0	0
Actinobacillus	tRNA_18.2	26	0	0
ActinobacillusA	tRNA_1.1	3	0	0
ActinobacillusA	tRNA_1.2	3	0	0
ActinobacillusA	tRNA_10.1	3	0	0
ActinobacillusA	tRNA_10.2	3	0	0
ActinobacillusA	tRNA_2.1	3	0	0
ActinobacillusA	tRNA_2.2	3	0	0
ActinobacillusA	tRNA_3.1	3	2	66.6667
ActinobacillusA	tRNA_3.2	3	2	66.6667
ActinobacillusA	tRNA_4.1	3	0	0
ActinobacillusA	tRNA_4.2	3	3	100
ActinobacillusA	tRNA_5.1	3	0	0
ActinobacillusA	tRNA_5.2	3	0	0
ActinobacillusA	tRNA_6.1	3	0	0
ActinobacillusA	tRNA_6.2	3	0	0
ActinobacillusA	tRNA_7.1	3	0	0
ActinobacillusA	tRNA_7.2	3	0	0
ActinobacillusA	tRNA_8.1	3	0	0
ActinobacillusA	tRNA_8.2	3	0	0
ActinobacillusA	tRNA_9.1	3	0	0
ActinobacillusA	tRNA_9.2	3	0	0
ActinobacillusA	tRNA_11.1	3	0	0
ActinobacillusA	tRNA_11.2	3	0	0
ActinobacillusA	tRNA_12.1	3	0	0
ActinobacillusA	tRNA_12.2	3	0	0
ActinobacillusA	tRNA_13.1	3	0	0
ActinobacillusA	tRNA_13.2	3	0	0
ActinobacillusA	tRNA_14.1	3	0	0
ActinobacillusA	tRNA_14.2	3	0	0
ActinobacillusA	tRNA_15.1	3	0	0
ActinobacillusA	tRNA_15.2	3	0	0
ActinobacillusA	tRNA_16.1	3	0	0
ActinobacillusA	tRNA_16.2	3	0	0
ActinobacillusA	tRNA_17.1	3	0	0
ActinobacillusA	tRNA_17.2	3	0	0
ActinobacillusA	tRNA_18.1	3	0	0
ActinobacillusA	tRNA_18.2	3	0	0
ActinobacillusB	tRNA_1.1	3	0	0
ActinobacillusB	tRNA_1.2	3	0	0
ActinobacillusB	tRNA_10.1	3	0	0
ActinobacillusB	tRNA_10.2	3	0	0
ActinobacillusB	tRNA_2.1	3	0	0
ActinobacillusB	tRNA_2.2	3	0	0
ActinobacillusB	tRNA_3.1	3	3	100
ActinobacillusB	tRNA_3.2	3	3	100
ActinobacillusB	tRNA_4.1	3	0	0
ActinobacillusB	tRNA_4.2	3	3	100
ActinobacillusB	tRNA_5.1	3	0	0
ActinobacillusB	tRNA_5.2	3	0	0
ActinobacillusB	tRNA_6.1	3	0	0
ActinobacillusB	tRNA_6.2	3	0	0
ActinobacillusB	tRNA_7.1	3	0	0
ActinobacillusB	tRNA_7.2	3	0	0
ActinobacillusB	tRNA_8.1	3	0	0
ActinobacillusB	tRNA_8.2	3	0	0
ActinobacillusB	tRNA_9.1	3	0	0
ActinobacillusB	tRNA_9.2	3	0	0
ActinobacillusB	tRNA_11.1	3	0	0
ActinobacillusB	tRNA_11.2	3	0	0
ActinobacillusB	tRNA_12.1	3	0	0
ActinobacillusB	tRNA_12.2	3	0	0
ActinobacillusB	tRNA_13.1	3	0	0
ActinobacillusB	tRNA_13.2	3	0	0
ActinobacillusB	tRNA_14.1	3	0	0
ActinobacillusB	tRNA_14.2	3	0	0
ActinobacillusB	tRNA_15.1	3	0	0
ActinobacillusB	tRNA_15.2	3	0	0
ActinobacillusB	tRNA_16.1	3	2	66.6667
ActinobacillusB	tRNA_16.2	3	2	66.6667
ActinobacillusB	tRNA_17.1	3	0	0
ActinobacillusB	tRNA_17.2	3	0	0
ActinobacillusB	tRNA_18.1	3	0	0
ActinobacillusB	tRNA_18.2	3	0	0
ActinobacillusC	tRNA_1.1	1	0	0
ActinobacillusC	tRNA_1.2	1	0	0
ActinobacillusC	tRNA_10.1	1	0	0
ActinobacillusC	tRNA_10.2	1	0	0
ActinobacillusC	tRNA_2.1	1	0	0
ActinobacillusC	tRNA_2.2	1	0	0
ActinobacillusC	tRNA_3.1	1	1	100
ActinobacillusC	tRNA_3.2	1	1	100
ActinobacillusC	tRNA_4.1	1	0	0
ActinobacillusC	tRNA_4.2	1	0	0
ActinobacillusC	tRNA_5.1	1	0	0
ActinobacillusC	tRNA_5.2	1	0	0
ActinobacillusC	tRNA_6.1	1	0	0
ActinobacillusC	tRNA_6.2	1	0	0
ActinobacillusC	tRNA_7.1	1	0	0
ActinobacillusC	tRNA_7.2	1	0	0
ActinobacillusC	tRNA_8.1	1	0	0
ActinobacillusC	tRNA_8.2	1	0	0
ActinobacillusC	tRNA_9.1	1	0	0
ActinobacillusC	tRNA_9.2	1	0	0
ActinobacillusC	tRNA_11.1	1	0	0
ActinobacillusC	tRNA_11.2	1	0	0
ActinobacillusC	tRNA_12.1	1	0	0
ActinobacillusC	tRNA_12.2	1	0	0
ActinobacillusC	tRNA_13.1	1	0	0
ActinobacillusC	tRNA_13.2	1	0	0
ActinobacillusC	tRNA_14.1	1	0	0
ActinobacillusC	tRNA_14.2	1	0	0
ActinobacillusC	tRNA_15.1	1	0	0
ActinobacillusC	tRNA_15.2	1	0	0
ActinobacillusC	tRNA_16.1	1	1	100
ActinobacillusC	tRNA_16.2	1	1	100
ActinobacillusC	tRNA_17.1	1	0	0
ActinobacillusC	tRNA_17.2	1	0	0
ActinobacillusC	tRNA_18.1	1	0	0
ActinobacillusC	tRNA_18.2	1	0	0
Aeromonas	tRNA_1.1	279	0	0
Aeromonas	tRNA_1.2	279	0	0
Aeromonas	tRNA_10.1	279	0	0
Aeromonas	tRNA_10.2	279	0	0
Aeromonas	tRNA_2.1	279	0	0
Aeromonas	tRNA_2.2	279	0	0
Aeromonas	tRNA_3.1	279	279	100
Aeromonas	tRNA_3.2	279	279	100
Aeromonas	tRNA_4.1	279	261	93.5484
Aeromonas	tRNA_4.2	279	263	94.2652
Aeromonas	tRNA_5.1	279	278	99.6416
Aeromonas	tRNA_5.2	279	278	99.6416
Aeromonas	tRNA_6.1	279	0	0
Aeromonas	tRNA_6.2	279	0	0
Aeromonas	tRNA_7.1	279	0	0
Aeromonas	tRNA_7.2	279	0	0
Aeromonas	tRNA_8.1	279	0	0
Aeromonas	tRNA_8.2	279	0	0
Aeromonas	tRNA_9.1	279	0	0
Aeromonas	tRNA_9.2	279	0	0
Aeromonas	tRNA_11.1	279	16	5.73477
Aeromonas	tRNA_11.2	279	278	99.6416
Aeromonas	tRNA_12.1	279	276	98.9247
Aeromonas	tRNA_12.2	279	276	98.9247
Aeromonas	tRNA_13.1	279	0	0
Aeromonas	tRNA_13.2	279	0	0
Aeromonas	tRNA_14.1	279	0	0
Aeromonas	tRNA_14.2	279	0	0
Aeromonas	tRNA_15.1	279	0	0
Aeromonas	tRNA_15.2	279	0	0
Aeromonas	tRNA_16.1	279	279	100
Aeromonas	tRNA_16.2	279	279	100
Aeromonas	tRNA_17.1	279	0	0
Aeromonas	tRNA_17.2	279	0	0
Aeromonas	tRNA_18.1	279	0	0
Aeromonas	tRNA_18.2	279	0	0
Aestuariibacter	tRNA_1.1	1	0	0
Aestuariibacter	tRNA_1.2	1	0	0
Aestuariibacter	tRNA_10.1	1	0	0
Aestuariibacter	tRNA_10.2	1	0	0
Aestuariibacter	tRNA_2.1	1	0	0
Aestuariibacter	tRNA_2.2	1	0	0
Aestuariibacter	tRNA_3.1	1	0	0
Aestuariibacter	tRNA_3.2	1	0	0
Aestuariibacter	tRNA_4.1	1	0	0
Aestuariibacter	tRNA_4.2	1	0	0
Aestuariibacter	tRNA_5.1	1	0	0
Aestuariibacter	tRNA_5.2	1	0	0
Aestuariibacter	tRNA_6.1	1	0	0
Aestuariibacter	tRNA_6.2	1	0	0
Aestuariibacter	tRNA_7.1	1	0	0
Aestuariibacter	tRNA_7.2	1	0	0
Aestuariibacter	tRNA_8.1	1	0	0
Aestuariibacter	tRNA_8.2	1	0	0
Aestuariibacter	tRNA_9.1	1	0	0
Aestuariibacter	tRNA_9.2	1	0	0
Aestuariibacter	tRNA_11.1	1	0	0
Aestuariibacter	tRNA_11.2	1	0	0
Aestuariibacter	tRNA_12.1	1	1	100
Aestuariibacter	tRNA_12.2	1	0	0
Aestuariibacter	tRNA_13.1	1	0	0
Aestuariibacter	tRNA_13.2	1	0	0
Aestuariibacter	tRNA_14.1	1	0	0
Aestuariibacter	tRNA_14.2	1	0	0
Aestuariibacter	tRNA_15.1	1	0	0
Aestuariibacter	tRNA_15.2	1	0	0
Aestuariibacter	tRNA_16.1	1	1	100
Aestuariibacter	tRNA_16.2	1	1	100
Aestuariibacter	tRNA_17.1	1	0	0
Aestuariibacter	tRNA_17.2	1	0	0
Aestuariibacter	tRNA_18.1	1	0	0
Aestuariibacter	tRNA_18.2	1	0	0
Agarivorans	tRNA_1.1	3	0	0
Agarivorans	tRNA_1.2	3	0	0
Agarivorans	tRNA_10.1	3	0	0
Agarivorans	tRNA_10.2	3	0	0
Agarivorans	tRNA_2.1	3	3	100
Agarivorans	tRNA_2.2	3	3	100
Agarivorans	tRNA_3.1	3	0	0
Agarivorans	tRNA_3.2	3	0	0
Agarivorans	tRNA_4.1	3	1	33.3333
Agarivorans	tRNA_4.2	3	1	33.3333
Agarivorans	tRNA_5.1	3	2	66.6667
Agarivorans	tRNA_5.2	3	0	0
Agarivorans	tRNA_6.1	3	0	0
Agarivorans	tRNA_6.2	3	0	0
Agarivorans	tRNA_7.1	3	0	0
Agarivorans	tRNA_7.2	3	0	0
Agarivorans	tRNA_8.1	3	0	0
Agarivorans	tRNA_8.2	3	0	0
Agarivorans	tRNA_9.1	3	0	0
Agarivorans	tRNA_9.2	3	0	0
Agarivorans	tRNA_11.1	3	0	0
Agarivorans	tRNA_11.2	3	0	0
Agarivorans	tRNA_12.1	3	3	100
Agarivorans	tRNA_12.2	3	0	0
Agarivorans	tRNA_13.1	3	0	0
Agarivorans	tRNA_13.2	3	0	0
Agarivorans	tRNA_14.1	3	0	0
Agarivorans	tRNA_14.2	3	0	0
Agarivorans	tRNA_15.1	3	0	0
Agarivorans	tRNA_15.2	3	0	0
Agarivorans	tRNA_16.1	3	3	100
Agarivorans	tRNA_16.2	3	3	100
Agarivorans	tRNA_17.1	3	0	0
Agarivorans	tRNA_17.2	3	0	0
Agarivorans	tRNA_18.1	3	0	0
Agarivorans	tRNA_18.2	3	0	0
Aggregatibacter	tRNA_1.1	58	0	0
Aggregatibacter	tRNA_1.2	58	0	0
Aggregatibacter	tRNA_10.1	58	0	0
Aggregatibacter	tRNA_10.2	58	0	0
Aggregatibacter	tRNA_2.1	58	0	0
Aggregatibacter	tRNA_2.2	58	0	0
Aggregatibacter	tRNA_3.1	58	58	100
Aggregatibacter	tRNA_3.2	58	58	100
Aggregatibacter	tRNA_4.1	58	0	0
Aggregatibacter	tRNA_4.2	58	56	96.5517
Aggregatibacter	tRNA_5.1	58	0	0
Aggregatibacter	tRNA_5.2	58	0	0
Aggregatibacter	tRNA_6.1	58	0	0
Aggregatibacter	tRNA_6.2	58	0	0
Aggregatibacter	tRNA_7.1	58	0	0
Aggregatibacter	tRNA_7.2	58	0	0
Aggregatibacter	tRNA_8.1	58	0	0
Aggregatibacter	tRNA_8.2	58	0	0
Aggregatibacter	tRNA_9.1	58	0	0
Aggregatibacter	tRNA_9.2	58	0	0
Aggregatibacter	tRNA_11.1	58	0	0
Aggregatibacter	tRNA_11.2	58	0	0
Aggregatibacter	tRNA_12.1	58	0	0
Aggregatibacter	tRNA_12.2	58	0	0
Aggregatibacter	tRNA_13.1	58	0	0
Aggregatibacter	tRNA_13.2	58	0	0
Aggregatibacter	tRNA_14.1	58	0	0
Aggregatibacter	tRNA_14.2	58	0	0
Aggregatibacter	tRNA_15.1	58	0	0
Aggregatibacter	tRNA_15.2	58	0	0
Aggregatibacter	tRNA_16.1	58	0	0
Aggregatibacter	tRNA_16.2	58	0	0
Aggregatibacter	tRNA_17.1	58	0	0
Aggregatibacter	tRNA_17.2	58	0	0
Aggregatibacter	tRNA_18.1	58	0	0
Aggregatibacter	tRNA_18.2	58	0	0
Algicola	tRNA_1.1	1	0	0
Algicola	tRNA_1.2	1	0	0
Algicola	tRNA_10.1	1	0	0
Algicola	tRNA_10.2	1	0	0
Algicola	tRNA_2.1	1	0	0
Algicola	tRNA_2.2	1	0	0
Algicola	tRNA_3.1	1	0	0
Algicola	tRNA_3.2	1	0	0
Algicola	tRNA_4.1	1	0	0
Algicola	tRNA_4.2	1	0	0
Algicola	tRNA_5.1	1	0	0
Algicola	tRNA_5.2	1	0	0
Algicola	tRNA_6.1	1	0	0
Algicola	tRNA_6.2	1	0	0
Algicola	tRNA_7.1	1	0	0
Algicola	tRNA_7.2	1	0	0
Algicola	tRNA_8.1	1	0	0
Algicola	tRNA_8.2	1	0	0
Algicola	tRNA_9.1	1	0	0
Algicola	tRNA_9.2	1	0	0
Algicola	tRNA_11.1	1	0	0
Algicola	tRNA_11.2	1	0	0
Algicola	tRNA_12.1	1	1	100
Algicola	tRNA_12.2	1	0	0
Algicola	tRNA_13.1	1	0	0
Algicola	tRNA_13.2	1	0	0
Algicola	tRNA_14.1	1	0	0
Algicola	tRNA_14.2	1	0	0
Algicola	tRNA_15.1	1	0	0
Algicola	tRNA_15.2	1	0	0
Algicola	tRNA_16.1	1	1	100
Algicola	tRNA_16.2	1	1	100
Algicola	tRNA_17.1	1	0	0
Algicola	tRNA_17.2	1	0	0
Algicola	tRNA_18.1	1	0	0
Algicola	tRNA_18.2	1	0	0
Alginatibacterium	tRNA_1.1	1	0	0
Alginatibacterium	tRNA_1.2	1	0	0
Alginatibacterium	tRNA_10.1	1	0	0
Alginatibacterium	tRNA_10.2	1	0	0
Alginatibacterium	tRNA_2.1	1	0	0
Alginatibacterium	tRNA_2.2	1	0	0
Alginatibacterium	tRNA_3.1	1	0	0
Alginatibacterium	tRNA_3.2	1	0	0
Alginatibacterium	tRNA_4.1	1	1	100
Alginatibacterium	tRNA_4.2	1	1	100
Alginatibacterium	tRNA_5.1	1	1	100
Alginatibacterium	tRNA_5.2	1	0	0
Alginatibacterium	tRNA_6.1	1	0	0
Alginatibacterium	tRNA_6.2	1	0	0
Alginatibacterium	tRNA_7.1	1	0	0
Alginatibacterium	tRNA_7.2	1	0	0
Alginatibacterium	tRNA_8.1	1	0	0
Alginatibacterium	tRNA_8.2	1	0	0
Alginatibacterium	tRNA_9.1	1	0	0
Alginatibacterium	tRNA_9.2	1	0	0
Alginatibacterium	tRNA_11.1	1	0	0
Alginatibacterium	tRNA_11.2	1	0	0
Alginatibacterium	tRNA_12.1	1	1	100
Alginatibacterium	tRNA_12.2	1	0	0
Alginatibacterium	tRNA_13.1	1	0	0
Alginatibacterium	tRNA_13.2	1	0	0
Alginatibacterium	tRNA_14.1	1	0	0
Alginatibacterium	tRNA_14.2	1	0	0
Alginatibacterium	tRNA_15.1	1	0	0
Alginatibacterium	tRNA_15.2	1	0	0
Alginatibacterium	tRNA_16.1	1	1	100
Alginatibacterium	tRNA_16.2	1	1	100
Alginatibacterium	tRNA_17.1	1	0	0
Alginatibacterium	tRNA_17.2	1	0	0
Alginatibacterium	tRNA_18.1	1	0	0
Alginatibacterium	tRNA_18.2	1	0	0
Aliagarivorans	tRNA_1.1	2	0	0
Aliagarivorans	tRNA_1.2	2	0	0
Aliagarivorans	tRNA_10.1	2	0	0
Aliagarivorans	tRNA_10.2	2	0	0
Aliagarivorans	tRNA_2.1	2	0	0
Aliagarivorans	tRNA_2.2	2	0	0
Aliagarivorans	tRNA_3.1	2	0	0
Aliagarivorans	tRNA_3.2	2	0	0
Aliagarivorans	tRNA_4.1	2	2	100
Aliagarivorans	tRNA_4.2	2	2	100
Aliagarivorans	tRNA_5.1	2	2	100
Aliagarivorans	tRNA_5.2	2	2	100
Aliagarivorans	tRNA_6.1	2	0	0
Aliagarivorans	tRNA_6.2	2	0	0
Aliagarivorans	tRNA_7.1	2	0	0
Aliagarivorans	tRNA_7.2	2	0	0
Aliagarivorans	tRNA_8.1	2	0	0
Aliagarivorans	tRNA_8.2	2	0	0
Aliagarivorans	tRNA_9.1	2	0	0
Aliagarivorans	tRNA_9.2	2	0	0
Aliagarivorans	tRNA_11.1	2	0	0
Aliagarivorans	tRNA_11.2	2	0	0
Aliagarivorans	tRNA_12.1	2	2	100
Aliagarivorans	tRNA_12.2	2	0	0
Aliagarivorans	tRNA_13.1	2	0	0
Aliagarivorans	tRNA_13.2	2	0	0
Aliagarivorans	tRNA_14.1	2	0	0
Aliagarivorans	tRNA_14.2	2	0	0
Aliagarivorans	tRNA_15.1	2	0	0
Aliagarivorans	tRNA_15.2	2	0	0
Aliagarivorans	tRNA_16.1	2	2	100
Aliagarivorans	tRNA_16.2	2	2	100
Aliagarivorans	tRNA_17.1	2	0	0
Aliagarivorans	tRNA_17.2	2	0	0
Aliagarivorans	tRNA_18.1	2	0	0
Aliagarivorans	tRNA_18.2	2	0	0
Aliidiomarina	tRNA_1.1	14	0	0
Aliidiomarina	tRNA_1.2	14	0	0
Aliidiomarina	tRNA_10.1	14	0	0
Aliidiomarina	tRNA_10.2	14	0	0
Aliidiomarina	tRNA_2.1	14	0	0
Aliidiomarina	tRNA_2.2	14	0	0
Aliidiomarina	tRNA_3.1	14	0	0
Aliidiomarina	tRNA_3.2	14	0	0
Aliidiomarina	tRNA_4.1	14	10	71.4286
Aliidiomarina	tRNA_4.2	14	10	71.4286
Aliidiomarina	tRNA_5.1	14	3	21.4286
Aliidiomarina	tRNA_5.2	14	3	21.4286
Aliidiomarina	tRNA_6.1	14	0	0
Aliidiomarina	tRNA_6.2	14	0	0
Aliidiomarina	tRNA_7.1	14	0	0
Aliidiomarina	tRNA_7.2	14	0	0
Aliidiomarina	tRNA_8.1	14	0	0
Aliidiomarina	tRNA_8.2	14	0	0
Aliidiomarina	tRNA_9.1	14	0	0
Aliidiomarina	tRNA_9.2	14	0	0
Aliidiomarina	tRNA_11.1	14	0	0
Aliidiomarina	tRNA_11.2	14	0	0
Aliidiomarina	tRNA_12.1	14	14	100
Aliidiomarina	tRNA_12.2	14	13	92.8571
Aliidiomarina	tRNA_13.1	14	0	0
Aliidiomarina	tRNA_13.2	14	0	0
Aliidiomarina	tRNA_14.1	14	0	0
Aliidiomarina	tRNA_14.2	14	0	0
Aliidiomarina	tRNA_15.1	14	0	0
Aliidiomarina	tRNA_15.2	14	0	0
Aliidiomarina	tRNA_16.1	14	5	35.7143
Aliidiomarina	tRNA_16.2	14	5	35.7143
Aliidiomarina	tRNA_17.1	14	0	0
Aliidiomarina	tRNA_17.2	14	0	0
Aliidiomarina	tRNA_18.1	14	0	0
Aliidiomarina	tRNA_18.2	14	0	0
Aliiglaciecola	tRNA_1.1	2	0	0
Aliiglaciecola	tRNA_1.2	2	0	0
Aliiglaciecola	tRNA_10.1	2	0	0
Aliiglaciecola	tRNA_10.2	2	0	0
Aliiglaciecola	tRNA_2.1	2	0	0
Aliiglaciecola	tRNA_2.2	2	0	0
Aliiglaciecola	tRNA_3.1	2	2	100
Aliiglaciecola	tRNA_3.2	2	2	100
Aliiglaciecola	tRNA_4.1	2	1	50
Aliiglaciecola	tRNA_4.2	2	1	50
Aliiglaciecola	tRNA_5.1	2	0	0
Aliiglaciecola	tRNA_5.2	2	0	0
Aliiglaciecola	tRNA_6.1	2	0	0
Aliiglaciecola	tRNA_6.2	2	0	0
Aliiglaciecola	tRNA_7.1	2	0	0
Aliiglaciecola	tRNA_7.2	2	0	0
Aliiglaciecola	tRNA_8.1	2	0	0
Aliiglaciecola	tRNA_8.2	2	0	0
Aliiglaciecola	tRNA_9.1	2	0	0
Aliiglaciecola	tRNA_9.2	2	0	0
Aliiglaciecola	tRNA_11.1	2	0	0
Aliiglaciecola	tRNA_11.2	2	0	0
Aliiglaciecola	tRNA_12.1	2	1	50
Aliiglaciecola	tRNA_12.2	2	1	50
Aliiglaciecola	tRNA_13.1	2	0	0
Aliiglaciecola	tRNA_13.2	2	0	0
Aliiglaciecola	tRNA_14.1	2	0	0
Aliiglaciecola	tRNA_14.2	2	0	0
Aliiglaciecola	tRNA_15.1	2	0	0
Aliiglaciecola	tRNA_15.2	2	0	0
Aliiglaciecola	tRNA_16.1	2	0	0
Aliiglaciecola	tRNA_16.2	2	0	0
Aliiglaciecola	tRNA_17.1	2	0	0
Aliiglaciecola	tRNA_17.2	2	0	0
Aliiglaciecola	tRNA_18.1	2	0	0
Aliiglaciecola	tRNA_18.2	2	0	0
Aliikangiella	tRNA_1.1	2	0	0
Aliikangiella	tRNA_1.2	2	0	0
Aliikangiella	tRNA_10.1	2	0	0
Aliikangiella	tRNA_10.2	2	0	0
Aliikangiella	tRNA_2.1	2	0	0
Aliikangiella	tRNA_2.2	2	0	0
Aliikangiella	tRNA_3.1	2	1	50
Aliikangiella	tRNA_3.2	2	1	50
Aliikangiella	tRNA_4.1	2	2	100
Aliikangiella	tRNA_4.2	2	2	100
Aliikangiella	tRNA_5.1	2	1	50
Aliikangiella	tRNA_5.2	2	0	0
Aliikangiella	tRNA_6.1	2	0	0
Aliikangiella	tRNA_6.2	2	0	0
Aliikangiella	tRNA_7.1	2	0	0
Aliikangiella	tRNA_7.2	2	0	0
Aliikangiella	tRNA_8.1	2	0	0
Aliikangiella	tRNA_8.2	2	0	0
Aliikangiella	tRNA_9.1	2	0	0
Aliikangiella	tRNA_9.2	2	0	0
Aliikangiella	tRNA_11.1	2	0	0
Aliikangiella	tRNA_11.2	2	0	0
Aliikangiella	tRNA_12.1	2	0	0
Aliikangiella	tRNA_12.2	2	0	0
Aliikangiella	tRNA_13.1	2	0	0
Aliikangiella	tRNA_13.2	2	0	0
Aliikangiella	tRNA_14.1	2	0	0
Aliikangiella	tRNA_14.2	2	0	0
Aliikangiella	tRNA_15.1	2	0	0
Aliikangiella	tRNA_15.2	2	0	0
Aliikangiella	tRNA_16.1	2	2	100
Aliikangiella	tRNA_16.2	2	2	100
Aliikangiella	tRNA_17.1	2	0	0
Aliikangiella	tRNA_17.2	2	0	0
Aliikangiella	tRNA_18.1	2	0	0
Aliikangiella	tRNA_18.2	2	0	0
Aliivibrio	tRNA_1.1	46	0	0
Aliivibrio	tRNA_1.2	46	0	0
Aliivibrio	tRNA_10.1	46	0	0
Aliivibrio	tRNA_10.2	46	0	0
Aliivibrio	tRNA_2.1	46	0	0
Aliivibrio	tRNA_2.2	46	0	0
Aliivibrio	tRNA_3.1	46	0	0
Aliivibrio	tRNA_3.2	46	0	0
Aliivibrio	tRNA_4.1	46	0	0
Aliivibrio	tRNA_4.2	46	0	0
Aliivibrio	tRNA_5.1	46	46	100
Aliivibrio	tRNA_5.2	46	0	0
Aliivibrio	tRNA_6.1	46	0	0
Aliivibrio	tRNA_6.2	46	4	8.69565
Aliivibrio	tRNA_7.1	46	0	0
Aliivibrio	tRNA_7.2	46	0	0
Aliivibrio	tRNA_8.1	46	0	0
Aliivibrio	tRNA_8.2	46	0	0
Aliivibrio	tRNA_9.1	46	0	0
Aliivibrio	tRNA_9.2	46	0	0
Aliivibrio	tRNA_11.1	46	0	0
Aliivibrio	tRNA_11.2	46	0	0
Aliivibrio	tRNA_12.1	46	0	0
Aliivibrio	tRNA_12.2	46	0	0
Aliivibrio	tRNA_13.1	46	0	0
Aliivibrio	tRNA_13.2	46	0	0
Aliivibrio	tRNA_14.1	46	0	0
Aliivibrio	tRNA_14.2	46	0	0
Aliivibrio	tRNA_15.1	46	0	0
Aliivibrio	tRNA_15.2	46	0	0
Aliivibrio	tRNA_16.1	46	46	100
Aliivibrio	tRNA_16.2	46	46	100
Aliivibrio	tRNA_17.1	46	0	0
Aliivibrio	tRNA_17.2	46	0	0
Aliivibrio	tRNA_18.1	46	0	0
Aliivibrio	tRNA_18.2	46	0	0
Alishewanella	tRNA_1.1	6	0	0
Alishewanella	tRNA_1.2	6	0	0
Alishewanella	tRNA_10.1	6	0	0
Alishewanella	tRNA_10.2	6	0	0
Alishewanella	tRNA_2.1	6	0	0
Alishewanella	tRNA_2.2	6	0	0
Alishewanella	tRNA_3.1	6	0	0
Alishewanella	tRNA_3.2	6	0	0
Alishewanella	tRNA_4.1	6	6	100
Alishewanella	tRNA_4.2	6	6	100
Alishewanella	tRNA_5.1	6	0	0
Alishewanella	tRNA_5.2	6	0	0
Alishewanella	tRNA_6.1	6	0	0
Alishewanella	tRNA_6.2	6	0	0
Alishewanella	tRNA_7.1	6	0	0
Alishewanella	tRNA_7.2	6	0	0
Alishewanella	tRNA_8.1	6	0	0
Alishewanella	tRNA_8.2	6	0	0
Alishewanella	tRNA_9.1	6	0	0
Alishewanella	tRNA_9.2	6	0	0
Alishewanella	tRNA_11.1	6	0	0
Alishewanella	tRNA_11.2	6	0	0
Alishewanella	tRNA_12.1	6	6	100
Alishewanella	tRNA_12.2	6	6	100
Alishewanella	tRNA_13.1	6	0	0
Alishewanella	tRNA_13.2	6	0	0
Alishewanella	tRNA_14.1	6	0	0
Alishewanella	tRNA_14.2	6	0	0
Alishewanella	tRNA_15.1	6	0	0
Alishewanella	tRNA_15.2	6	0	0
Alishewanella	tRNA_16.1	6	0	0
Alishewanella	tRNA_16.2	6	0	0
Alishewanella	tRNA_17.1	6	0	0
Alishewanella	tRNA_17.2	6	0	0
Alishewanella	tRNA_18.1	6	0	0
Alishewanella	tRNA_18.2	6	0	0
Alkalimonas	tRNA_1.1	2	0	0
Alkalimonas	tRNA_1.2	2	0	0
Alkalimonas	tRNA_10.1	2	0	0
Alkalimonas	tRNA_10.2	2	0	0
Alkalimonas	tRNA_2.1	2	0	0
Alkalimonas	tRNA_2.2	2	0	0
Alkalimonas	tRNA_3.1	2	0	0
Alkalimonas	tRNA_3.2	2	0	0
Alkalimonas	tRNA_4.1	2	1	50
Alkalimonas	tRNA_4.2	2	1	50
Alkalimonas	tRNA_5.1	2	0	0
Alkalimonas	tRNA_5.2	2	0	0
Alkalimonas	tRNA_6.1	2	0	0
Alkalimonas	tRNA_6.2	2	0	0
Alkalimonas	tRNA_7.1	2	0	0
Alkalimonas	tRNA_7.2	2	0	0
Alkalimonas	tRNA_8.1	2	0	0
Alkalimonas	tRNA_8.2	2	0	0
Alkalimonas	tRNA_9.1	2	0	0
Alkalimonas	tRNA_9.2	2	0	0
Alkalimonas	tRNA_11.1	2	0	0
Alkalimonas	tRNA_11.2	2	0	0
Alkalimonas	tRNA_12.1	2	1	50
Alkalimonas	tRNA_12.2	2	1	50
Alkalimonas	tRNA_13.1	2	0	0
Alkalimonas	tRNA_13.2	2	0	0
Alkalimonas	tRNA_14.1	2	0	0
Alkalimonas	tRNA_14.2	2	0	0
Alkalimonas	tRNA_15.1	2	0	0
Alkalimonas	tRNA_15.2	2	0	0
Alkalimonas	tRNA_16.1	2	2	100
Alkalimonas	tRNA_16.2	2	2	100
Alkalimonas	tRNA_17.1	2	0	0
Alkalimonas	tRNA_17.2	2	0	0
Alkalimonas	tRNA_18.1	2	0	0
Alkalimonas	tRNA_18.2	2	0	0
Alteromonas	tRNA_1.1	112	0	0
Alteromonas	tRNA_1.2	112	0	0
Alteromonas	tRNA_10.1	112	0	0
Alteromonas	tRNA_10.2	112	0	0
Alteromonas	tRNA_2.1	112	0	0
Alteromonas	tRNA_2.2	112	0	0
Alteromonas	tRNA_3.1	112	100	89.2857
Alteromonas	tRNA_3.2	112	100	89.2857
Alteromonas	tRNA_4.1	112	0	0
Alteromonas	tRNA_4.2	112	0	0
Alteromonas	tRNA_5.1	112	1	0.892857
Alteromonas	tRNA_5.2	112	0	0
Alteromonas	tRNA_6.1	112	0	0
Alteromonas	tRNA_6.2	112	0	0
Alteromonas	tRNA_7.1	112	0	0
Alteromonas	tRNA_7.2	112	0	0
Alteromonas	tRNA_8.1	112	0	0
Alteromonas	tRNA_8.2	112	0	0
Alteromonas	tRNA_9.1	112	0	0
Alteromonas	tRNA_9.2	112	0	0
Alteromonas	tRNA_11.1	112	0	0
Alteromonas	tRNA_11.2	112	0	0
Alteromonas	tRNA_12.1	112	94	83.9286
Alteromonas	tRNA_12.2	112	0	0
Alteromonas	tRNA_13.1	112	0	0
Alteromonas	tRNA_13.2	112	0	0
Alteromonas	tRNA_14.1	112	0	0
Alteromonas	tRNA_14.2	112	0	0
Alteromonas	tRNA_15.1	112	0	0
Alteromonas	tRNA_15.2	112	0	0
Alteromonas	tRNA_16.1	112	56	50
Alteromonas	tRNA_16.2	112	56	50
Alteromonas	tRNA_17.1	112	0	0
Alteromonas	tRNA_17.2	112	0	0
Alteromonas	tRNA_18.1	112	0	0
Alteromonas	tRNA_18.2	112	0	0
AlteromonasA	tRNA_1.1	25	0	0
AlteromonasA	tRNA_1.2	25	0	0
AlteromonasA	tRNA_10.1	25	0	0
AlteromonasA	tRNA_10.2	25	0	0
AlteromonasA	tRNA_2.1	25	0	0
AlteromonasA	tRNA_2.2	25	0	0
AlteromonasA	tRNA_3.1	25	0	0
AlteromonasA	tRNA_3.2	25	0	0
AlteromonasA	tRNA_4.1	25	0	0
AlteromonasA	tRNA_4.2	25	0	0
AlteromonasA	tRNA_5.1	25	0	0
AlteromonasA	tRNA_5.2	25	0	0
AlteromonasA	tRNA_6.1	25	0	0
AlteromonasA	tRNA_6.2	25	0	0
AlteromonasA	tRNA_7.1	25	0	0
AlteromonasA	tRNA_7.2	25	0	0
AlteromonasA	tRNA_8.1	25	0	0
AlteromonasA	tRNA_8.2	25	0	0
AlteromonasA	tRNA_9.1	25	0	0
AlteromonasA	tRNA_9.2	25	0	0
AlteromonasA	tRNA_11.1	25	0	0
AlteromonasA	tRNA_11.2	25	0	0
AlteromonasA	tRNA_12.1	25	15	60
AlteromonasA	tRNA_12.2	25	0	0
AlteromonasA	tRNA_13.1	25	0	0
AlteromonasA	tRNA_13.2	25	0	0
AlteromonasA	tRNA_14.1	25	0	0
AlteromonasA	tRNA_14.2	25	0	0
AlteromonasA	tRNA_15.1	25	0	0
AlteromonasA	tRNA_15.2	25	0	0
AlteromonasA	tRNA_16.1	25	11	44
AlteromonasA	tRNA_16.2	25	11	44
AlteromonasA	tRNA_17.1	25	0	0
AlteromonasA	tRNA_17.2	25	0	0
AlteromonasA	tRNA_18.1	25	0	0
AlteromonasA	tRNA_18.2	25	0	0
AlteromonasB	tRNA_1.1	3	0	0
AlteromonasB	tRNA_1.2	3	0	0
AlteromonasB	tRNA_10.1	3	0	0
AlteromonasB	tRNA_10.2	3	0	0
AlteromonasB	tRNA_2.1	3	0	0
AlteromonasB	tRNA_2.2	3	0	0
AlteromonasB	tRNA_3.1	3	3	100
AlteromonasB	tRNA_3.2	3	3	100
AlteromonasB	tRNA_4.1	3	0	0
AlteromonasB	tRNA_4.2	3	0	0
AlteromonasB	tRNA_5.1	3	0	0
AlteromonasB	tRNA_5.2	3	0	0
AlteromonasB	tRNA_6.1	3	0	0
AlteromonasB	tRNA_6.2	3	0	0
AlteromonasB	tRNA_7.1	3	0	0
AlteromonasB	tRNA_7.2	3	0	0
AlteromonasB	tRNA_8.1	3	0	0
AlteromonasB	tRNA_8.2	3	0	0
AlteromonasB	tRNA_9.1	3	0	0
AlteromonasB	tRNA_9.2	3	0	0
AlteromonasB	tRNA_11.1	3	0	0
AlteromonasB	tRNA_11.2	3	0	0
AlteromonasB	tRNA_12.1	3	3	100
AlteromonasB	tRNA_12.2	3	0	0
AlteromonasB	tRNA_13.1	3	0	0
AlteromonasB	tRNA_13.2	3	0	0
AlteromonasB	tRNA_14.1	3	0	0
AlteromonasB	tRNA_14.2	3	0	0
AlteromonasB	tRNA_15.1	3	0	0
AlteromonasB	tRNA_15.2	3	0	0
AlteromonasB	tRNA_16.1	3	2	66.6667
AlteromonasB	tRNA_16.2	3	2	66.6667
AlteromonasB	tRNA_17.1	3	0	0
AlteromonasB	tRNA_17.2	3	0	0
AlteromonasB	tRNA_18.1	3	0	0
AlteromonasB	tRNA_18.2	3	0	0
AlteromonasC	tRNA_1.1	1	0	0
AlteromonasC	tRNA_1.2	1	0	0
AlteromonasC	tRNA_10.1	1	0	0
AlteromonasC	tRNA_10.2	1	0	0
AlteromonasC	tRNA_2.1	1	0	0
AlteromonasC	tRNA_2.2	1	0	0
AlteromonasC	tRNA_3.1	1	0	0
AlteromonasC	tRNA_3.2	1	0	0
AlteromonasC	tRNA_4.1	1	0	0
AlteromonasC	tRNA_4.2	1	0	0
AlteromonasC	tRNA_5.1	1	0	0
AlteromonasC	tRNA_5.2	1	0	0
AlteromonasC	tRNA_6.1	1	0	0
AlteromonasC	tRNA_6.2	1	0	0
AlteromonasC	tRNA_7.1	1	0	0
AlteromonasC	tRNA_7.2	1	0	0
AlteromonasC	tRNA_8.1	1	0	0
AlteromonasC	tRNA_8.2	1	0	0
AlteromonasC	tRNA_9.1	1	0	0
AlteromonasC	tRNA_9.2	1	0	0
AlteromonasC	tRNA_11.1	1	0	0
AlteromonasC	tRNA_11.2	1	0	0
AlteromonasC	tRNA_12.1	1	1	100
AlteromonasC	tRNA_12.2	1	0	0
AlteromonasC	tRNA_13.1	1	0	0
AlteromonasC	tRNA_13.2	1	0	0
AlteromonasC	tRNA_14.1	1	0	0
AlteromonasC	tRNA_14.2	1	0	0
AlteromonasC	tRNA_15.1	1	0	0
AlteromonasC	tRNA_15.2	1	0	0
AlteromonasC	tRNA_16.1	1	1	100
AlteromonasC	tRNA_16.2	1	1	100
AlteromonasC	tRNA_17.1	1	0	0
AlteromonasC	tRNA_17.2	1	0	0
AlteromonasC	tRNA_18.1	1	0	0
AlteromonasC	tRNA_18.2	1	0	0
AlteromonasD	tRNA_1.1	1	0	0
AlteromonasD	tRNA_1.2	1	0	0
AlteromonasD	tRNA_10.1	1	0	0
AlteromonasD	tRNA_10.2	1	0	0
AlteromonasD	tRNA_2.1	1	0	0
AlteromonasD	tRNA_2.2	1	0	0
AlteromonasD	tRNA_3.1	1	0	0
AlteromonasD	tRNA_3.2	1	0	0
AlteromonasD	tRNA_4.1	1	0	0
AlteromonasD	tRNA_4.2	1	0	0
AlteromonasD	tRNA_5.1	1	0	0
AlteromonasD	tRNA_5.2	1	0	0
AlteromonasD	tRNA_6.1	1	0	0
AlteromonasD	tRNA_6.2	1	0	0
AlteromonasD	tRNA_7.1	1	0	0
AlteromonasD	tRNA_7.2	1	0	0
AlteromonasD	tRNA_8.1	1	0	0
AlteromonasD	tRNA_8.2	1	0	0
AlteromonasD	tRNA_9.1	1	0	0
AlteromonasD	tRNA_9.2	1	0	0
AlteromonasD	tRNA_11.1	1	0	0
AlteromonasD	tRNA_11.2	1	0	0
AlteromonasD	tRNA_12.1	1	1	100
AlteromonasD	tRNA_12.2	1	0	0
AlteromonasD	tRNA_13.1	1	0	0
AlteromonasD	tRNA_13.2	1	0	0
AlteromonasD	tRNA_14.1	1	0	0
AlteromonasD	tRNA_14.2	1	0	0
AlteromonasD	tRNA_15.1	1	0	0
AlteromonasD	tRNA_15.2	1	0	0
AlteromonasD	tRNA_16.1	1	1	100
AlteromonasD	tRNA_16.2	1	1	100
AlteromonasD	tRNA_17.1	1	0	0
AlteromonasD	tRNA_17.2	1	0	0
AlteromonasD	tRNA_18.1	1	0	0
AlteromonasD	tRNA_18.2	1	0	0
AlteromonasE	tRNA_1.1	2	0	0
AlteromonasE	tRNA_1.2	2	0	0
AlteromonasE	tRNA_10.1	2	0	0
AlteromonasE	tRNA_10.2	2	0	0
AlteromonasE	tRNA_2.1	2	0	0
AlteromonasE	tRNA_2.2	2	0	0
AlteromonasE	tRNA_3.1	2	0	0
AlteromonasE	tRNA_3.2	2	0	0
AlteromonasE	tRNA_4.1	2	0	0
AlteromonasE	tRNA_4.2	2	0	0
AlteromonasE	tRNA_5.1	2	0	0
AlteromonasE	tRNA_5.2	2	0	0
AlteromonasE	tRNA_6.1	2	0	0
AlteromonasE	tRNA_6.2	2	0	0
AlteromonasE	tRNA_7.1	2	0	0
AlteromonasE	tRNA_7.2	2	0	0
AlteromonasE	tRNA_8.1	2	0	0
AlteromonasE	tRNA_8.2	2	0	0
AlteromonasE	tRNA_9.1	2	0	0
AlteromonasE	tRNA_9.2	2	0	0
AlteromonasE	tRNA_11.1	2	0	0
AlteromonasE	tRNA_11.2	2	0	0
AlteromonasE	tRNA_12.1	2	2	100
AlteromonasE	tRNA_12.2	2	0	0
AlteromonasE	tRNA_13.1	2	0	0
AlteromonasE	tRNA_13.2	2	0	0
AlteromonasE	tRNA_14.1	2	0	0
AlteromonasE	tRNA_14.2	2	0	0
AlteromonasE	tRNA_15.1	2	0	0
AlteromonasE	tRNA_15.2	2	0	0
AlteromonasE	tRNA_16.1	2	2	100
AlteromonasE	tRNA_16.2	2	2	100
AlteromonasE	tRNA_17.1	2	0	0
AlteromonasE	tRNA_17.2	2	0	0
AlteromonasE	tRNA_18.1	2	0	0
AlteromonasE	tRNA_18.2	2	0	0
Anaerobiospirillum	tRNA_1.1	2	0	0
Anaerobiospirillum	tRNA_1.2	2	0	0
Anaerobiospirillum	tRNA_10.1	2	0	0
Anaerobiospirillum	tRNA_10.2	2	0	0
Anaerobiospirillum	tRNA_2.1	2	0	0
Anaerobiospirillum	tRNA_2.2	2	0	0
Anaerobiospirillum	tRNA_3.1	2	0	0
Anaerobiospirillum	tRNA_3.2	2	0	0
Anaerobiospirillum	tRNA_4.1	2	0	0
Anaerobiospirillum	tRNA_4.2	2	0	0
Anaerobiospirillum	tRNA_5.1	2	2	100
Anaerobiospirillum	tRNA_5.2	2	0	0
Anaerobiospirillum	tRNA_6.1	2	0	0
Anaerobiospirillum	tRNA_6.2	2	0	0
Anaerobiospirillum	tRNA_7.1	2	0	0
Anaerobiospirillum	tRNA_7.2	2	0	0
Anaerobiospirillum	tRNA_8.1	2	0	0
Anaerobiospirillum	tRNA_8.2	2	0	0
Anaerobiospirillum	tRNA_9.1	2	0	0
Anaerobiospirillum	tRNA_9.2	2	0	0
Anaerobiospirillum	tRNA_11.1	2	0	0
Anaerobiospirillum	tRNA_11.2	2	0	0
Anaerobiospirillum	tRNA_12.1	2	0	0
Anaerobiospirillum	tRNA_12.2	2	0	0
Anaerobiospirillum	tRNA_13.1	2	0	0
Anaerobiospirillum	tRNA_13.2	2	0	0
Anaerobiospirillum	tRNA_14.1	2	0	0
Anaerobiospirillum	tRNA_14.2	2	0	0
Anaerobiospirillum	tRNA_15.1	2	0	0
Anaerobiospirillum	tRNA_15.2	2	0	0
Anaerobiospirillum	tRNA_16.1	2	0	0
Anaerobiospirillum	tRNA_16.2	2	0	0
Anaerobiospirillum	tRNA_17.1	2	0	0
Anaerobiospirillum	tRNA_17.2	2	0	0
Anaerobiospirillum	tRNA_18.1	2	0	0
Anaerobiospirillum	tRNA_18.2	2	0	0
AnaerobiospirillumA	tRNA_1.1	2	0	0
AnaerobiospirillumA	tRNA_1.2	2	0	0
AnaerobiospirillumA	tRNA_10.1	2	0	0
AnaerobiospirillumA	tRNA_10.2	2	0	0
AnaerobiospirillumA	tRNA_2.1	2	0	0
AnaerobiospirillumA	tRNA_2.2	2	0	0
AnaerobiospirillumA	tRNA_3.1	2	0	0
AnaerobiospirillumA	tRNA_3.2	2	0	0
AnaerobiospirillumA	tRNA_4.1	2	0	0
AnaerobiospirillumA	tRNA_4.2	2	0	0
AnaerobiospirillumA	tRNA_5.1	2	0	0
AnaerobiospirillumA	tRNA_5.2	2	0	0
AnaerobiospirillumA	tRNA_6.1	2	0	0
AnaerobiospirillumA	tRNA_6.2	2	0	0
AnaerobiospirillumA	tRNA_7.1	2	0	0
AnaerobiospirillumA	tRNA_7.2	2	0	0
AnaerobiospirillumA	tRNA_8.1	2	0	0
AnaerobiospirillumA	tRNA_8.2	2	0	0
AnaerobiospirillumA	tRNA_9.1	2	0	0
AnaerobiospirillumA	tRNA_9.2	2	0	0
AnaerobiospirillumA	tRNA_11.1	2	0	0
AnaerobiospirillumA	tRNA_11.2	2	0	0
AnaerobiospirillumA	tRNA_12.1	2	0	0
AnaerobiospirillumA	tRNA_12.2	2	0	0
AnaerobiospirillumA	tRNA_13.1	2	0	0
AnaerobiospirillumA	tRNA_13.2	2	0	0
AnaerobiospirillumA	tRNA_14.1	2	0	0
AnaerobiospirillumA	tRNA_14.2	2	0	0
AnaerobiospirillumA	tRNA_15.1	2	0	0
AnaerobiospirillumA	tRNA_15.2	2	0	0
AnaerobiospirillumA	tRNA_16.1	2	0	0
AnaerobiospirillumA	tRNA_16.2	2	0	0
AnaerobiospirillumA	tRNA_17.1	2	0	0
AnaerobiospirillumA	tRNA_17.2	2	0	0
AnaerobiospirillumA	tRNA_18.1	2	0	0
AnaerobiospirillumA	tRNA_18.2	2	0	0
Annandia	tRNA_1.1	1	0	0
Annandia	tRNA_1.2	1	0	0
Annandia	tRNA_10.1	1	0	0
Annandia	tRNA_10.2	1	0	0
Annandia	tRNA_2.1	1	0	0
Annandia	tRNA_2.2	1	0	0
Annandia	tRNA_3.1	1	0	0
Annandia	tRNA_3.2	1	0	0
Annandia	tRNA_4.1	1	0	0
Annandia	tRNA_4.2	1	0	0
Annandia	tRNA_5.1	1	0	0
Annandia	tRNA_5.2	1	0	0
Annandia	tRNA_6.1	1	0	0
Annandia	tRNA_6.2	1	0	0
Annandia	tRNA_7.1	1	0	0
Annandia	tRNA_7.2	1	0	0
Annandia	tRNA_8.1	1	0	0
Annandia	tRNA_8.2	1	0	0
Annandia	tRNA_9.1	1	0	0
Annandia	tRNA_9.2	1	0	0
Annandia	tRNA_11.1	1	0	0
Annandia	tRNA_11.2	1	1	100
Annandia	tRNA_12.1	1	0	0
Annandia	tRNA_12.2	1	0	0
Annandia	tRNA_13.1	1	0	0
Annandia	tRNA_13.2	1	0	0
Annandia	tRNA_14.1	1	0	0
Annandia	tRNA_14.2	1	0	0
Annandia	tRNA_15.1	1	0	0
Annandia	tRNA_15.2	1	0	0
Annandia	tRNA_16.1	1	0	0
Annandia	tRNA_16.2	1	0	0
Annandia	tRNA_17.1	1	0	0
Annandia	tRNA_17.2	1	0	0
Annandia	tRNA_18.1	1	0	0
Annandia	tRNA_18.2	1	0	0
Arsenophonus	tRNA_1.1	9	0	0
Arsenophonus	tRNA_1.2	9	0	0
Arsenophonus	tRNA_10.1	9	0	0
Arsenophonus	tRNA_10.2	9	0	0
Arsenophonus	tRNA_2.1	9	5	55.5556
Arsenophonus	tRNA_2.2	9	5	55.5556
Arsenophonus	tRNA_3.1	9	7	77.7778
Arsenophonus	tRNA_3.2	9	7	77.7778
Arsenophonus	tRNA_4.1	9	6	66.6667
Arsenophonus	tRNA_4.2	9	7	77.7778
Arsenophonus	tRNA_5.1	9	7	77.7778
Arsenophonus	tRNA_5.2	9	0	0
Arsenophonus	tRNA_6.1	9	0	0
Arsenophonus	tRNA_6.2	9	0	0
Arsenophonus	tRNA_7.1	9	0	0
Arsenophonus	tRNA_7.2	9	0	0
Arsenophonus	tRNA_8.1	9	0	0
Arsenophonus	tRNA_8.2	9	0	0
Arsenophonus	tRNA_9.1	9	0	0
Arsenophonus	tRNA_9.2	9	0	0
Arsenophonus	tRNA_11.1	9	5	55.5556
Arsenophonus	tRNA_11.2	9	8	88.8889
Arsenophonus	tRNA_12.1	9	6	66.6667
Arsenophonus	tRNA_12.2	9	7	77.7778
Arsenophonus	tRNA_13.1	9	0	0
Arsenophonus	tRNA_13.2	9	0	0
Arsenophonus	tRNA_14.1	9	0	0
Arsenophonus	tRNA_14.2	9	0	0
Arsenophonus	tRNA_15.1	9	0	0
Arsenophonus	tRNA_15.2	9	0	0
Arsenophonus	tRNA_16.1	9	6	66.6667
Arsenophonus	tRNA_16.2	9	6	66.6667
Arsenophonus	tRNA_17.1	9	0	0
Arsenophonus	tRNA_17.2	9	0	0
Arsenophonus	tRNA_18.1	9	0	0
Arsenophonus	tRNA_18.2	9	0	0
Arsukibacterium	tRNA_1.1	10	0	0
Arsukibacterium	tRNA_1.2	10	0	0
Arsukibacterium	tRNA_10.1	10	0	0
Arsukibacterium	tRNA_10.2	10	0	0
Arsukibacterium	tRNA_2.1	10	0	0
Arsukibacterium	tRNA_2.2	10	0	0
Arsukibacterium	tRNA_3.1	10	0	0
Arsukibacterium	tRNA_3.2	10	0	0
Arsukibacterium	tRNA_4.1	10	0	0
Arsukibacterium	tRNA_4.2	10	0	0
Arsukibacterium	tRNA_5.1	10	0	0
Arsukibacterium	tRNA_5.2	10	0	0
Arsukibacterium	tRNA_6.1	10	0	0
Arsukibacterium	tRNA_6.2	10	0	0
Arsukibacterium	tRNA_7.1	10	0	0
Arsukibacterium	tRNA_7.2	10	0	0
Arsukibacterium	tRNA_8.1	10	0	0
Arsukibacterium	tRNA_8.2	10	0	0
Arsukibacterium	tRNA_9.1	10	0	0
Arsukibacterium	tRNA_9.2	10	0	0
Arsukibacterium	tRNA_11.1	10	0	0
Arsukibacterium	tRNA_11.2	10	0	0
Arsukibacterium	tRNA_12.1	10	10	100
Arsukibacterium	tRNA_12.2	10	10	100
Arsukibacterium	tRNA_13.1	10	0	0
Arsukibacterium	tRNA_13.2	10	0	0
Arsukibacterium	tRNA_14.1	10	0	0
Arsukibacterium	tRNA_14.2	10	0	0
Arsukibacterium	tRNA_15.1	10	0	0
Arsukibacterium	tRNA_15.2	10	0	0
Arsukibacterium	tRNA_16.1	10	4	40
Arsukibacterium	tRNA_16.2	10	4	40
Arsukibacterium	tRNA_17.1	10	0	0
Arsukibacterium	tRNA_17.2	10	0	0
Arsukibacterium	tRNA_18.1	10	0	0
Arsukibacterium	tRNA_18.2	10	0	0
ATCC-39006	tRNA_1.1	1	0	0
ATCC-39006	tRNA_1.2	1	0	0
ATCC-39006	tRNA_10.1	1	0	0
ATCC-39006	tRNA_10.2	1	0	0
ATCC-39006	tRNA_2.1	1	0	0
ATCC-39006	tRNA_2.2	1	0	0
ATCC-39006	tRNA_3.1	1	1	100
ATCC-39006	tRNA_3.2	1	1	100
ATCC-39006	tRNA_4.1	1	1	100
ATCC-39006	tRNA_4.2	1	1	100
ATCC-39006	tRNA_5.1	1	1	100
ATCC-39006	tRNA_5.2	1	0	0
ATCC-39006	tRNA_6.1	1	0	0
ATCC-39006	tRNA_6.2	1	0	0
ATCC-39006	tRNA_7.1	1	0	0
ATCC-39006	tRNA_7.2	1	0	0
ATCC-39006	tRNA_8.1	1	0	0
ATCC-39006	tRNA_8.2	1	0	0
ATCC-39006	tRNA_9.1	1	0	0
ATCC-39006	tRNA_9.2	1	0	0
ATCC-39006	tRNA_11.1	1	1	100
ATCC-39006	tRNA_11.2	1	1	100
ATCC-39006	tRNA_12.1	1	1	100
ATCC-39006	tRNA_12.2	1	1	100
ATCC-39006	tRNA_13.1	1	1	100
ATCC-39006	tRNA_13.2	1	0	0
ATCC-39006	tRNA_14.1	1	0	0
ATCC-39006	tRNA_14.2	1	0	0
ATCC-39006	tRNA_15.1	1	1	100
ATCC-39006	tRNA_15.2	1	1	100
ATCC-39006	tRNA_16.1	1	0	0
ATCC-39006	tRNA_16.2	1	0	0
ATCC-39006	tRNA_17.1	1	0	0
ATCC-39006	tRNA_17.2	1	0	0
ATCC-39006	tRNA_18.1	1	1	100
ATCC-39006	tRNA_18.2	1	1	100
Atlantibacter	tRNA_1.1	31	0	0
Atlantibacter	tRNA_1.2	31	0	0
Atlantibacter	tRNA_10.1	31	22	70.9677
Atlantibacter	tRNA_10.2	31	22	70.9677
Atlantibacter	tRNA_2.1	31	1	3.22581
Atlantibacter	tRNA_2.2	31	1	3.22581
Atlantibacter	tRNA_3.1	31	27	87.0968
Atlantibacter	tRNA_3.2	31	27	87.0968
Atlantibacter	tRNA_4.1	31	29	93.5484
Atlantibacter	tRNA_4.2	31	29	93.5484
Atlantibacter	tRNA_5.1	31	23	74.1935
Atlantibacter	tRNA_5.2	31	23	74.1935
Atlantibacter	tRNA_6.1	31	27	87.0968
Atlantibacter	tRNA_6.2	31	27	87.0968
Atlantibacter	tRNA_7.1	31	0	0
Atlantibacter	tRNA_7.2	31	0	0
Atlantibacter	tRNA_8.1	31	0	0
Atlantibacter	tRNA_8.2	31	0	0
Atlantibacter	tRNA_9.1	31	26	83.871
Atlantibacter	tRNA_9.2	31	26	83.871
Atlantibacter	tRNA_11.1	31	31	100
Atlantibacter	tRNA_11.2	31	31	100
Atlantibacter	tRNA_12.1	31	29	93.5484
Atlantibacter	tRNA_12.2	31	30	96.7742
Atlantibacter	tRNA_13.1	31	29	93.5484
Atlantibacter	tRNA_13.2	31	30	96.7742
Atlantibacter	tRNA_14.1	31	0	0
Atlantibacter	tRNA_14.2	31	0	0
Atlantibacter	tRNA_15.1	31	30	96.7742
Atlantibacter	tRNA_15.2	31	30	96.7742
Atlantibacter	tRNA_16.1	31	14	45.1613
Atlantibacter	tRNA_16.2	31	14	45.1613
Atlantibacter	tRNA_17.1	31	27	87.0968
Atlantibacter	tRNA_17.2	31	27	87.0968
Atlantibacter	tRNA_18.1	31	2	6.45161
Atlantibacter	tRNA_18.2	31	2	6.45161
Avibacterium	tRNA_1.1	16	0	0
Avibacterium	tRNA_1.2	16	0	0
Avibacterium	tRNA_10.1	16	0	0
Avibacterium	tRNA_10.2	16	0	0
Avibacterium	tRNA_2.1	16	0	0
Avibacterium	tRNA_2.2	16	0	0
Avibacterium	tRNA_3.1	16	16	100
Avibacterium	tRNA_3.2	16	16	100
Avibacterium	tRNA_4.1	16	0	0
Avibacterium	tRNA_4.2	16	16	100
Avibacterium	tRNA_5.1	16	0	0
Avibacterium	tRNA_5.2	16	0	0
Avibacterium	tRNA_6.1	16	0	0
Avibacterium	tRNA_6.2	16	0	0
Avibacterium	tRNA_7.1	16	0	0
Avibacterium	tRNA_7.2	16	0	0
Avibacterium	tRNA_8.1	16	0	0
Avibacterium	tRNA_8.2	16	0	0
Avibacterium	tRNA_9.1	16	0	0
Avibacterium	tRNA_9.2	16	0	0
Avibacterium	tRNA_11.1	16	0	0
Avibacterium	tRNA_11.2	16	0	0
Avibacterium	tRNA_12.1	16	0	0
Avibacterium	tRNA_12.2	16	0	0
Avibacterium	tRNA_13.1	16	0	0
Avibacterium	tRNA_13.2	16	0	0
Avibacterium	tRNA_14.1	16	0	0
Avibacterium	tRNA_14.2	16	0	0
Avibacterium	tRNA_15.1	16	0	0
Avibacterium	tRNA_15.2	16	0	0
Avibacterium	tRNA_16.1	16	16	100
Avibacterium	tRNA_16.2	16	16	100
Avibacterium	tRNA_17.1	16	0	0
Avibacterium	tRNA_17.2	16	0	0
Avibacterium	tRNA_18.1	16	0	0
Avibacterium	tRNA_18.2	16	0	0
B14	tRNA_1.1	1	0	0
B14	tRNA_1.2	1	0	0
B14	tRNA_10.1	1	1	100
B14	tRNA_10.2	1	1	100
B14	tRNA_2.1	1	1	100
B14	tRNA_2.2	1	1	100
B14	tRNA_3.1	1	1	100
B14	tRNA_3.2	1	1	100
B14	tRNA_4.1	1	1	100
B14	tRNA_4.2	1	1	100
B14	tRNA_5.1	1	0	0
B14	tRNA_5.2	1	1	100
B14	tRNA_6.1	1	0	0
B14	tRNA_6.2	1	0	0
B14	tRNA_7.1	1	0	0
B14	tRNA_7.2	1	0	0
B14	tRNA_8.1	1	0	0
B14	tRNA_8.2	1	0	0
B14	tRNA_9.1	1	1	100
B14	tRNA_9.2	1	1	100
B14	tRNA_11.1	1	1	100
B14	tRNA_11.2	1	1	100
B14	tRNA_12.1	1	1	100
B14	tRNA_12.2	1	1	100
B14	tRNA_13.1	1	0	0
B14	tRNA_13.2	1	1	100
B14	tRNA_14.1	1	0	0
B14	tRNA_14.2	1	0	0
B14	tRNA_15.1	1	0	0
B14	tRNA_15.2	1	0	0
B14	tRNA_16.1	1	0	0
B14	tRNA_16.2	1	0	0
B14	tRNA_17.1	1	0	0
B14	tRNA_17.2	1	0	0
B14	tRNA_18.1	1	0	0
B14	tRNA_18.2	1	0	0
Basfia	tRNA_1.1	5	0	0
Basfia	tRNA_1.2	5	0	0
Basfia	tRNA_10.1	5	0	0
Basfia	tRNA_10.2	5	0	0
Basfia	tRNA_2.1	5	0	0
Basfia	tRNA_2.2	5	0	0
Basfia	tRNA_3.1	5	3	60
Basfia	tRNA_3.2	5	3	60
Basfia	tRNA_4.1	5	0	0
Basfia	tRNA_4.2	5	5	100
Basfia	tRNA_5.1	5	0	0
Basfia	tRNA_5.2	5	0	0
Basfia	tRNA_6.1	5	0	0
Basfia	tRNA_6.2	5	0	0
Basfia	tRNA_7.1	5	0	0
Basfia	tRNA_7.2	5	0	0
Basfia	tRNA_8.1	5	0	0
Basfia	tRNA_8.2	5	0	0
Basfia	tRNA_9.1	5	0	0
Basfia	tRNA_9.2	5	0	0
Basfia	tRNA_11.1	5	0	0
Basfia	tRNA_11.2	5	0	0
Basfia	tRNA_12.1	5	0	0
Basfia	tRNA_12.2	5	0	0
Basfia	tRNA_13.1	5	0	0
Basfia	tRNA_13.2	5	0	0
Basfia	tRNA_14.1	5	0	0
Basfia	tRNA_14.2	5	0	0
Basfia	tRNA_15.1	5	0	0
Basfia	tRNA_15.2	5	0	0
Basfia	tRNA_16.1	5	0	0
Basfia	tRNA_16.2	5	0	0
Basfia	tRNA_17.1	5	0	0
Basfia	tRNA_17.2	5	0	0
Basfia	tRNA_18.1	5	0	0
Basfia	tRNA_18.2	5	0	0
BasfiaA	tRNA_1.1	4	0	0
BasfiaA	tRNA_1.2	4	0	0
BasfiaA	tRNA_10.1	4	0	0
BasfiaA	tRNA_10.2	4	0	0
BasfiaA	tRNA_2.1	4	0	0
BasfiaA	tRNA_2.2	4	0	0
BasfiaA	tRNA_3.1	4	3	75
BasfiaA	tRNA_3.2	4	3	75
BasfiaA	tRNA_4.1	4	0	0
BasfiaA	tRNA_4.2	4	4	100
BasfiaA	tRNA_5.1	4	0	0
BasfiaA	tRNA_5.2	4	0	0
BasfiaA	tRNA_6.1	4	0	0
BasfiaA	tRNA_6.2	4	0	0
BasfiaA	tRNA_7.1	4	0	0
BasfiaA	tRNA_7.2	4	0	0
BasfiaA	tRNA_8.1	4	0	0
BasfiaA	tRNA_8.2	4	0	0
BasfiaA	tRNA_9.1	4	0	0
BasfiaA	tRNA_9.2	4	0	0
BasfiaA	tRNA_11.1	4	0	0
BasfiaA	tRNA_11.2	4	0	0
BasfiaA	tRNA_12.1	4	0	0
BasfiaA	tRNA_12.2	4	0	0
BasfiaA	tRNA_13.1	4	0	0
BasfiaA	tRNA_13.2	4	0	0
BasfiaA	tRNA_14.1	4	0	0
BasfiaA	tRNA_14.2	4	0	0
BasfiaA	tRNA_15.1	4	0	0
BasfiaA	tRNA_15.2	4	0	0
BasfiaA	tRNA_16.1	4	0	0
BasfiaA	tRNA_16.2	4	0	0
BasfiaA	tRNA_17.1	4	0	0
BasfiaA	tRNA_17.2	4	0	0
BasfiaA	tRNA_18.1	4	0	0
BasfiaA	tRNA_18.2	4	0	0
Baumannia	tRNA_1.1	4	0	0
Baumannia	tRNA_1.2	4	0	0
Baumannia	tRNA_10.1	4	0	0
Baumannia	tRNA_10.2	4	0	0
Baumannia	tRNA_2.1	4	0	0
Baumannia	tRNA_2.2	4	0	0
Baumannia	tRNA_3.1	4	0	0
Baumannia	tRNA_3.2	4	0	0
Baumannia	tRNA_4.1	4	0	0
Baumannia	tRNA_4.2	4	0	0
Baumannia	tRNA_5.1	4	0	0
Baumannia	tRNA_5.2	4	0	0
Baumannia	tRNA_6.1	4	0	0
Baumannia	tRNA_6.2	4	0	0
Baumannia	tRNA_7.1	4	0	0
Baumannia	tRNA_7.2	4	0	0
Baumannia	tRNA_8.1	4	0	0
Baumannia	tRNA_8.2	4	0	0
Baumannia	tRNA_9.1	4	1	25
Baumannia	tRNA_9.2	4	2	50
Baumannia	tRNA_11.1	4	4	100
Baumannia	tRNA_11.2	4	4	100
Baumannia	tRNA_12.1	4	0	0
Baumannia	tRNA_12.2	4	2	50
Baumannia	tRNA_13.1	4	0	0
Baumannia	tRNA_13.2	4	0	0
Baumannia	tRNA_14.1	4	0	0
Baumannia	tRNA_14.2	4	0	0
Baumannia	tRNA_15.1	4	0	0
Baumannia	tRNA_15.2	4	0	0
Baumannia	tRNA_16.1	4	0	0
Baumannia	tRNA_16.2	4	0	0
Baumannia	tRNA_17.1	4	0	0
Baumannia	tRNA_17.2	4	0	0
Baumannia	tRNA_18.1	4	4	100
Baumannia	tRNA_18.2	4	4	100
BGMRC-2031	tRNA_1.1	1	0	0
BGMRC-2031	tRNA_1.2	1	0	0
BGMRC-2031	tRNA_10.1	1	0	0
BGMRC-2031	tRNA_10.2	1	0	0
BGMRC-2031	tRNA_2.1	1	1	100
BGMRC-2031	tRNA_2.2	1	1	100
BGMRC-2031	tRNA_3.1	1	0	0
BGMRC-2031	tRNA_3.2	1	0	0
BGMRC-2031	tRNA_4.1	1	1	100
BGMRC-2031	tRNA_4.2	1	1	100
BGMRC-2031	tRNA_5.1	1	1	100
BGMRC-2031	tRNA_5.2	1	0	0
BGMRC-2031	tRNA_6.1	1	0	0
BGMRC-2031	tRNA_6.2	1	0	0
BGMRC-2031	tRNA_7.1	1	1	100
BGMRC-2031	tRNA_7.2	1	0	0
BGMRC-2031	tRNA_8.1	1	0	0
BGMRC-2031	tRNA_8.2	1	0	0
BGMRC-2031	tRNA_9.1	1	1	100
BGMRC-2031	tRNA_9.2	1	1	100
BGMRC-2031	tRNA_11.1	1	1	100
BGMRC-2031	tRNA_11.2	1	1	100
BGMRC-2031	tRNA_12.1	1	1	100
BGMRC-2031	tRNA_12.2	1	1	100
BGMRC-2031	tRNA_13.1	1	0	0
BGMRC-2031	tRNA_13.2	1	0	0
BGMRC-2031	tRNA_14.1	1	0	0
BGMRC-2031	tRNA_14.2	1	0	0
BGMRC-2031	tRNA_15.1	1	1	100
BGMRC-2031	tRNA_15.2	1	1	100
BGMRC-2031	tRNA_16.1	1	0	0
BGMRC-2031	tRNA_16.2	1	0	0
BGMRC-2031	tRNA_17.1	1	0	0
BGMRC-2031	tRNA_17.2	1	0	0
BGMRC-2031	tRNA_18.1	1	0	0
BGMRC-2031	tRNA_18.2	1	0	0
Bibersteinia	tRNA_1.1	6	0	0
Bibersteinia	tRNA_1.2	6	0	0
Bibersteinia	tRNA_10.1	6	0	0
Bibersteinia	tRNA_10.2	6	0	0
Bibersteinia	tRNA_2.1	6	0	0
Bibersteinia	tRNA_2.2	6	0	0
Bibersteinia	tRNA_3.1	6	6	100
Bibersteinia	tRNA_3.2	6	6	100
Bibersteinia	tRNA_4.1	6	0	0
Bibersteinia	tRNA_4.2	6	6	100
Bibersteinia	tRNA_5.1	6	0	0
Bibersteinia	tRNA_5.2	6	0	0
Bibersteinia	tRNA_6.1	6	0	0
Bibersteinia	tRNA_6.2	6	0	0
Bibersteinia	tRNA_7.1	6	0	0
Bibersteinia	tRNA_7.2	6	0	0
Bibersteinia	tRNA_8.1	6	0	0
Bibersteinia	tRNA_8.2	6	0	0
Bibersteinia	tRNA_9.1	6	0	0
Bibersteinia	tRNA_9.2	6	0	0
Bibersteinia	tRNA_11.1	6	0	0
Bibersteinia	tRNA_11.2	6	0	0
Bibersteinia	tRNA_12.1	6	0	0
Bibersteinia	tRNA_12.2	6	0	0
Bibersteinia	tRNA_13.1	6	0	0
Bibersteinia	tRNA_13.2	6	0	0
Bibersteinia	tRNA_14.1	6	0	0
Bibersteinia	tRNA_14.2	6	0	0
Bibersteinia	tRNA_15.1	6	0	0
Bibersteinia	tRNA_15.2	6	0	0
Bibersteinia	tRNA_16.1	6	0	0
Bibersteinia	tRNA_16.2	6	0	0
Bibersteinia	tRNA_17.1	6	0	0
Bibersteinia	tRNA_17.2	6	0	0
Bibersteinia	tRNA_18.1	6	0	0
Bibersteinia	tRNA_18.2	6	0	0
BIGb0383	tRNA_1.1	1	1	100
BIGb0383	tRNA_1.2	1	1	100
BIGb0383	tRNA_10.1	1	0	0
BIGb0383	tRNA_10.2	1	0	0
BIGb0383	tRNA_2.1	1	1	100
BIGb0383	tRNA_2.2	1	1	100
BIGb0383	tRNA_3.1	1	1	100
BIGb0383	tRNA_3.2	1	1	100
BIGb0383	tRNA_4.1	1	1	100
BIGb0383	tRNA_4.2	1	1	100
BIGb0383	tRNA_5.1	1	1	100
BIGb0383	tRNA_5.2	1	1	100
BIGb0383	tRNA_6.1	1	1	100
BIGb0383	tRNA_6.2	1	1	100
BIGb0383	tRNA_7.1	1	0	0
BIGb0383	tRNA_7.2	1	0	0
BIGb0383	tRNA_8.1	1	0	0
BIGb0383	tRNA_8.2	1	0	0
BIGb0383	tRNA_9.1	1	1	100
BIGb0383	tRNA_9.2	1	1	100
BIGb0383	tRNA_11.1	1	1	100
BIGb0383	tRNA_11.2	1	1	100
BIGb0383	tRNA_12.1	1	1	100
BIGb0383	tRNA_12.2	1	1	100
BIGb0383	tRNA_13.1	1	1	100
BIGb0383	tRNA_13.2	1	1	100
BIGb0383	tRNA_14.1	1	0	0
BIGb0383	tRNA_14.2	1	0	0
BIGb0383	tRNA_15.1	1	0	0
BIGb0383	tRNA_15.2	1	0	0
BIGb0383	tRNA_16.1	1	1	100
BIGb0383	tRNA_16.2	1	1	100
BIGb0383	tRNA_17.1	1	0	0
BIGb0383	tRNA_17.2	1	0	0
BIGb0383	tRNA_18.1	1	0	0
BIGb0383	tRNA_18.2	1	0	0
Biostraticola	tRNA_1.1	1	0	0
Biostraticola	tRNA_1.2	1	0	0
Biostraticola	tRNA_10.1	1	0	0
Biostraticola	tRNA_10.2	1	0	0
Biostraticola	tRNA_2.1	1	1	100
Biostraticola	tRNA_2.2	1	1	100
Biostraticola	tRNA_3.1	1	0	0
Biostraticola	tRNA_3.2	1	0	0
Biostraticola	tRNA_4.1	1	1	100
Biostraticola	tRNA_4.2	1	1	100
Biostraticola	tRNA_5.1	1	0	0
Biostraticola	tRNA_5.2	1	0	0
Biostraticola	tRNA_6.1	1	0	0
Biostraticola	tRNA_6.2	1	0	0
Biostraticola	tRNA_7.1	1	0	0
Biostraticola	tRNA_7.2	1	0	0
Biostraticola	tRNA_8.1	1	0	0
Biostraticola	tRNA_8.2	1	0	0
Biostraticola	tRNA_9.1	1	1	100
Biostraticola	tRNA_9.2	1	1	100
Biostraticola	tRNA_11.1	1	1	100
Biostraticola	tRNA_11.2	1	1	100
Biostraticola	tRNA_12.1	1	1	100
Biostraticola	tRNA_12.2	1	1	100
Biostraticola	tRNA_13.1	1	0	0
Biostraticola	tRNA_13.2	1	0	0
Biostraticola	tRNA_14.1	1	0	0
Biostraticola	tRNA_14.2	1	0	0
Biostraticola	tRNA_15.1	1	0	0
Biostraticola	tRNA_15.2	1	0	0
Biostraticola	tRNA_16.1	1	0	0
Biostraticola	tRNA_16.2	1	0	0
Biostraticola	tRNA_17.1	1	0	0
Biostraticola	tRNA_17.2	1	0	0
Biostraticola	tRNA_18.1	1	1	100
Biostraticola	tRNA_18.2	1	1	100
Bisgaardia	tRNA_1.1	1	0	0
Bisgaardia	tRNA_1.2	1	0	0
Bisgaardia	tRNA_10.1	1	0	0
Bisgaardia	tRNA_10.2	1	0	0
Bisgaardia	tRNA_2.1	1	0	0
Bisgaardia	tRNA_2.2	1	0	0
Bisgaardia	tRNA_3.1	1	1	100
Bisgaardia	tRNA_3.2	1	1	100
Bisgaardia	tRNA_4.1	1	0	0
Bisgaardia	tRNA_4.2	1	1	100
Bisgaardia	tRNA_5.1	1	0	0
Bisgaardia	tRNA_5.2	1	0	0
Bisgaardia	tRNA_6.1	1	0	0
Bisgaardia	tRNA_6.2	1	0	0
Bisgaardia	tRNA_7.1	1	0	0
Bisgaardia	tRNA_7.2	1	0	0
Bisgaardia	tRNA_8.1	1	0	0
Bisgaardia	tRNA_8.2	1	0	0
Bisgaardia	tRNA_9.1	1	0	0
Bisgaardia	tRNA_9.2	1	0	0
Bisgaardia	tRNA_11.1	1	0	0
Bisgaardia	tRNA_11.2	1	0	0
Bisgaardia	tRNA_12.1	1	0	0
Bisgaardia	tRNA_12.2	1	0	0
Bisgaardia	tRNA_13.1	1	0	0
Bisgaardia	tRNA_13.2	1	0	0
Bisgaardia	tRNA_14.1	1	0	0
Bisgaardia	tRNA_14.2	1	0	0
Bisgaardia	tRNA_15.1	1	0	0
Bisgaardia	tRNA_15.2	1	0	0
Bisgaardia	tRNA_16.1	1	1	100
Bisgaardia	tRNA_16.2	1	1	100
Bisgaardia	tRNA_17.1	1	0	0
Bisgaardia	tRNA_17.2	1	0	0
Bisgaardia	tRNA_18.1	1	0	0
Bisgaardia	tRNA_18.2	1	0	0
Blochmannia	tRNA_1.1	6	0	0
Blochmannia	tRNA_1.2	6	0	0
Blochmannia	tRNA_10.1	6	0	0
Blochmannia	tRNA_10.2	6	0	0
Blochmannia	tRNA_2.1	6	0	0
Blochmannia	tRNA_2.2	6	0	0
Blochmannia	tRNA_3.1	6	0	0
Blochmannia	tRNA_3.2	6	0	0
Blochmannia	tRNA_4.1	6	0	0
Blochmannia	tRNA_4.2	6	0	0
Blochmannia	tRNA_5.1	6	0	0
Blochmannia	tRNA_5.2	6	0	0
Blochmannia	tRNA_6.1	6	0	0
Blochmannia	tRNA_6.2	6	0	0
Blochmannia	tRNA_7.1	6	0	0
Blochmannia	tRNA_7.2	6	0	0
Blochmannia	tRNA_8.1	6	0	0
Blochmannia	tRNA_8.2	6	0	0
Blochmannia	tRNA_9.1	6	0	0
Blochmannia	tRNA_9.2	6	0	0
Blochmannia	tRNA_11.1	6	0	0
Blochmannia	tRNA_11.2	6	5	83.3333
Blochmannia	tRNA_12.1	6	0	0
Blochmannia	tRNA_12.2	6	0	0
Blochmannia	tRNA_13.1	6	0	0
Blochmannia	tRNA_13.2	6	0	0
Blochmannia	tRNA_14.1	6	0	0
Blochmannia	tRNA_14.2	6	0	0
Blochmannia	tRNA_15.1	6	0	0
Blochmannia	tRNA_15.2	6	0	0
Blochmannia	tRNA_16.1	6	0	0
Blochmannia	tRNA_16.2	6	0	0
Blochmannia	tRNA_17.1	6	0	0
Blochmannia	tRNA_17.2	6	0	0
Blochmannia	tRNA_18.1	6	1	16.6667
Blochmannia	tRNA_18.2	6	1	16.6667
Bowmanella	tRNA_1.1	1	0	0
Bowmanella	tRNA_1.2	1	0	0
Bowmanella	tRNA_10.1	1	0	0
Bowmanella	tRNA_10.2	1	0	0
Bowmanella	tRNA_2.1	1	0	0
Bowmanella	tRNA_2.2	1	0	0
Bowmanella	tRNA_3.1	1	0	0
Bowmanella	tRNA_3.2	1	0	0
Bowmanella	tRNA_4.1	1	1	100
Bowmanella	tRNA_4.2	1	1	100
Bowmanella	tRNA_5.1	1	1	100
Bowmanella	tRNA_5.2	1	1	100
Bowmanella	tRNA_6.1	1	0	0
Bowmanella	tRNA_6.2	1	0	0
Bowmanella	tRNA_7.1	1	0	0
Bowmanella	tRNA_7.2	1	0	0
Bowmanella	tRNA_8.1	1	0	0
Bowmanella	tRNA_8.2	1	0	0
Bowmanella	tRNA_9.1	1	0	0
Bowmanella	tRNA_9.2	1	0	0
Bowmanella	tRNA_11.1	1	0	0
Bowmanella	tRNA_11.2	1	0	0
Bowmanella	tRNA_12.1	1	1	100
Bowmanella	tRNA_12.2	1	0	0
Bowmanella	tRNA_13.1	1	0	0
Bowmanella	tRNA_13.2	1	0	0
Bowmanella	tRNA_14.1	1	0	0
Bowmanella	tRNA_14.2	1	0	0
Bowmanella	tRNA_15.1	1	0	0
Bowmanella	tRNA_15.2	1	0	0
Bowmanella	tRNA_16.1	1	1	100
Bowmanella	tRNA_16.2	1	1	100
Bowmanella	tRNA_17.1	1	0	0
Bowmanella	tRNA_17.2	1	0	0
Bowmanella	tRNA_18.1	1	0	0
Bowmanella	tRNA_18.2	1	0	0
Brenneria	tRNA_1.1	10	0	0
Brenneria	tRNA_1.2	10	0	0
Brenneria	tRNA_10.1	10	0	0
Brenneria	tRNA_10.2	10	0	0
Brenneria	tRNA_2.1	10	8	80
Brenneria	tRNA_2.2	10	8	80
Brenneria	tRNA_3.1	10	10	100
Brenneria	tRNA_3.2	10	10	100
Brenneria	tRNA_4.1	10	10	100
Brenneria	tRNA_4.2	10	10	100
Brenneria	tRNA_5.1	10	0	0
Brenneria	tRNA_5.2	10	0	0
Brenneria	tRNA_6.1	10	4	40
Brenneria	tRNA_6.2	10	4	40
Brenneria	tRNA_7.1	10	0	0
Brenneria	tRNA_7.2	10	0	0
Brenneria	tRNA_8.1	10	0	0
Brenneria	tRNA_8.2	10	0	0
Brenneria	tRNA_9.1	10	0	0
Brenneria	tRNA_9.2	10	0	0
Brenneria	tRNA_11.1	10	10	100
Brenneria	tRNA_11.2	10	10	100
Brenneria	tRNA_12.1	10	10	100
Brenneria	tRNA_12.2	10	10	100
Brenneria	tRNA_13.1	10	0	0
Brenneria	tRNA_13.2	10	5	50
Brenneria	tRNA_14.1	10	3	30
Brenneria	tRNA_14.2	10	3	30
Brenneria	tRNA_15.1	10	10	100
Brenneria	tRNA_15.2	10	10	100
Brenneria	tRNA_16.1	10	0	0
Brenneria	tRNA_16.2	10	0	0
Brenneria	tRNA_17.1	10	7	70
Brenneria	tRNA_17.2	10	7	70
Brenneria	tRNA_18.1	10	10	100
Brenneria	tRNA_18.2	10	10	100
Buchnera	tRNA_1.1	55	0	0
Buchnera	tRNA_1.2	55	0	0
Buchnera	tRNA_10.1	55	1	1.81818
Buchnera	tRNA_10.2	55	1	1.81818
Buchnera	tRNA_2.1	55	0	0
Buchnera	tRNA_2.2	55	0	0
Buchnera	tRNA_3.1	55	0	0
Buchnera	tRNA_3.2	55	0	0
Buchnera	tRNA_4.1	55	0	0
Buchnera	tRNA_4.2	55	0	0
Buchnera	tRNA_5.1	55	0	0
Buchnera	tRNA_5.2	55	0	0
Buchnera	tRNA_6.1	55	1	1.81818
Buchnera	tRNA_6.2	55	1	1.81818
Buchnera	tRNA_7.1	55	0	0
Buchnera	tRNA_7.2	55	0	0
Buchnera	tRNA_8.1	55	0	0
Buchnera	tRNA_8.2	55	0	0
Buchnera	tRNA_9.1	55	0	0
Buchnera	tRNA_9.2	55	0	0
Buchnera	tRNA_11.1	55	19	34.5455
Buchnera	tRNA_11.2	55	53	96.3636
Buchnera	tRNA_12.1	55	0	0
Buchnera	tRNA_12.2	55	0	0
Buchnera	tRNA_13.1	55	0	0
Buchnera	tRNA_13.2	55	0	0
Buchnera	tRNA_14.1	55	0	0
Buchnera	tRNA_14.2	55	0	0
Buchnera	tRNA_15.1	55	0	0
Buchnera	tRNA_15.2	55	0	0
Buchnera	tRNA_16.1	55	28	50.9091
Buchnera	tRNA_16.2	55	28	50.9091
Buchnera	tRNA_17.1	55	0	0
Buchnera	tRNA_17.2	55	0	0
Buchnera	tRNA_18.1	55	0	0
Buchnera	tRNA_18.2	55	0	0
Budvicia	tRNA_1.1	1	0	0
Budvicia	tRNA_1.2	1	0	0
Budvicia	tRNA_10.1	1	0	0
Budvicia	tRNA_10.2	1	0	0
Budvicia	tRNA_2.1	1	1	100
Budvicia	tRNA_2.2	1	1	100
Budvicia	tRNA_3.1	1	1	100
Budvicia	tRNA_3.2	1	1	100
Budvicia	tRNA_4.1	1	1	100
Budvicia	tRNA_4.2	1	1	100
Budvicia	tRNA_5.1	1	1	100
Budvicia	tRNA_5.2	1	1	100
Budvicia	tRNA_6.1	1	0	0
Budvicia	tRNA_6.2	1	0	0
Budvicia	tRNA_7.1	1	0	0
Budvicia	tRNA_7.2	1	0	0
Budvicia	tRNA_8.1	1	0	0
Budvicia	tRNA_8.2	1	0	0
Budvicia	tRNA_9.1	1	1	100
Budvicia	tRNA_9.2	1	1	100
Budvicia	tRNA_11.1	1	1	100
Budvicia	tRNA_11.2	1	1	100
Budvicia	tRNA_12.1	1	1	100
Budvicia	tRNA_12.2	1	1	100
Budvicia	tRNA_13.1	1	0	0
Budvicia	tRNA_13.2	1	0	0
Budvicia	tRNA_14.1	1	0	0
Budvicia	tRNA_14.2	1	0	0
Budvicia	tRNA_15.1	1	0	0
Budvicia	tRNA_15.2	1	0	0
Budvicia	tRNA_16.1	1	0	0
Budvicia	tRNA_16.2	1	0	0
Budvicia	tRNA_17.1	1	0	0
Budvicia	tRNA_17.2	1	0	0
Budvicia	tRNA_18.1	1	0	0
Budvicia	tRNA_18.2	1	0	0
Buttiauxella	tRNA_1.1	15	0	0
Buttiauxella	tRNA_1.2	15	0	0
Buttiauxella	tRNA_10.1	15	15	100
Buttiauxella	tRNA_10.2	15	15	100
Buttiauxella	tRNA_2.1	15	2	13.3333
Buttiauxella	tRNA_2.2	15	2	13.3333
Buttiauxella	tRNA_3.1	15	15	100
Buttiauxella	tRNA_3.2	15	15	100
Buttiauxella	tRNA_4.1	15	11	73.3333
Buttiauxella	tRNA_4.2	15	11	73.3333
Buttiauxella	tRNA_5.1	15	15	100
Buttiauxella	tRNA_5.2	15	15	100
Buttiauxella	tRNA_6.1	15	14	93.3333
Buttiauxella	tRNA_6.2	15	14	93.3333
Buttiauxella	tRNA_7.1	15	2	13.3333
Buttiauxella	tRNA_7.2	15	0	0
Buttiauxella	tRNA_8.1	15	0	0
Buttiauxella	tRNA_8.2	15	0	0
Buttiauxella	tRNA_9.1	15	14	93.3333
Buttiauxella	tRNA_9.2	15	14	93.3333
Buttiauxella	tRNA_11.1	15	15	100
Buttiauxella	tRNA_11.2	15	15	100
Buttiauxella	tRNA_12.1	15	15	100
Buttiauxella	tRNA_12.2	15	15	100
Buttiauxella	tRNA_13.1	15	15	100
Buttiauxella	tRNA_13.2	15	6	40
Buttiauxella	tRNA_14.1	15	2	13.3333
Buttiauxella	tRNA_14.2	15	2	13.3333
Buttiauxella	tRNA_15.1	15	0	0
Buttiauxella	tRNA_15.2	15	0	0
Buttiauxella	tRNA_16.1	15	9	60
Buttiauxella	tRNA_16.2	15	9	60
Buttiauxella	tRNA_17.1	15	2	13.3333
Buttiauxella	tRNA_17.2	15	2	13.3333
Buttiauxella	tRNA_18.1	15	0	0
Buttiauxella	tRNA_18.2	15	0	0
Catenovulum	tRNA_1.1	5	0	0
Catenovulum	tRNA_1.2	5	0	0
Catenovulum	tRNA_10.1	5	0	0
Catenovulum	tRNA_10.2	5	0	0
Catenovulum	tRNA_2.1	5	0	0
Catenovulum	tRNA_2.2	5	0	0
Catenovulum	tRNA_3.1	5	1	20
Catenovulum	tRNA_3.2	5	0	0
Catenovulum	tRNA_4.1	5	1	20
Catenovulum	tRNA_4.2	5	1	20
Catenovulum	tRNA_5.1	5	0	0
Catenovulum	tRNA_5.2	5	0	0
Catenovulum	tRNA_6.1	5	0	0
Catenovulum	tRNA_6.2	5	0	0
Catenovulum	tRNA_7.1	5	0	0
Catenovulum	tRNA_7.2	5	0	0
Catenovulum	tRNA_8.1	5	0	0
Catenovulum	tRNA_8.2	5	0	0
Catenovulum	tRNA_9.1	5	0	0
Catenovulum	tRNA_9.2	5	0	0
Catenovulum	tRNA_11.1	5	0	0
Catenovulum	tRNA_11.2	5	0	0
Catenovulum	tRNA_12.1	5	0	0
Catenovulum	tRNA_12.2	5	0	0
Catenovulum	tRNA_13.1	5	0	0
Catenovulum	tRNA_13.2	5	0	0
Catenovulum	tRNA_14.1	5	0	0
Catenovulum	tRNA_14.2	5	0	0
Catenovulum	tRNA_15.1	5	0	0
Catenovulum	tRNA_15.2	5	0	0
Catenovulum	tRNA_16.1	5	5	100
Catenovulum	tRNA_16.2	5	5	100
Catenovulum	tRNA_17.1	5	0	0
Catenovulum	tRNA_17.2	5	0	0
Catenovulum	tRNA_18.1	5	0	0
Catenovulum	tRNA_18.2	5	0	0
Caviibacterium	tRNA_1.1	1	0	0
Caviibacterium	tRNA_1.2	1	0	0
Caviibacterium	tRNA_10.1	1	0	0
Caviibacterium	tRNA_10.2	1	0	0
Caviibacterium	tRNA_2.1	1	0	0
Caviibacterium	tRNA_2.2	1	0	0
Caviibacterium	tRNA_3.1	1	1	100
Caviibacterium	tRNA_3.2	1	1	100
Caviibacterium	tRNA_4.1	1	0	0
Caviibacterium	tRNA_4.2	1	1	100
Caviibacterium	tRNA_5.1	1	0	0
Caviibacterium	tRNA_5.2	1	0	0
Caviibacterium	tRNA_6.1	1	0	0
Caviibacterium	tRNA_6.2	1	0	0
Caviibacterium	tRNA_7.1	1	0	0
Caviibacterium	tRNA_7.2	1	0	0
Caviibacterium	tRNA_8.1	1	0	0
Caviibacterium	tRNA_8.2	1	0	0
Caviibacterium	tRNA_9.1	1	0	0
Caviibacterium	tRNA_9.2	1	0	0
Caviibacterium	tRNA_11.1	1	0	0
Caviibacterium	tRNA_11.2	1	0	0
Caviibacterium	tRNA_12.1	1	0	0
Caviibacterium	tRNA_12.2	1	0	0
Caviibacterium	tRNA_13.1	1	0	0
Caviibacterium	tRNA_13.2	1	0	0
Caviibacterium	tRNA_14.1	1	0	0
Caviibacterium	tRNA_14.2	1	0	0
Caviibacterium	tRNA_15.1	1	0	0
Caviibacterium	tRNA_15.2	1	0	0
Caviibacterium	tRNA_16.1	1	1	100
Caviibacterium	tRNA_16.2	1	1	100
Caviibacterium	tRNA_17.1	1	0	0
Caviibacterium	tRNA_17.2	1	0	0
Caviibacterium	tRNA_18.1	1	0	0
Caviibacterium	tRNA_18.2	1	0	0
Cedecea	tRNA_1.1	10	0	0
Cedecea	tRNA_1.2	10	0	0
Cedecea	tRNA_10.1	10	10	100
Cedecea	tRNA_10.2	10	10	100
Cedecea	tRNA_2.1	10	10	100
Cedecea	tRNA_2.2	10	10	100
Cedecea	tRNA_3.1	10	10	100
Cedecea	tRNA_3.2	10	10	100
Cedecea	tRNA_4.1	10	10	100
Cedecea	tRNA_4.2	10	10	100
Cedecea	tRNA_5.1	10	10	100
Cedecea	tRNA_5.2	10	10	100
Cedecea	tRNA_6.1	10	10	100
Cedecea	tRNA_6.2	10	10	100
Cedecea	tRNA_7.1	10	10	100
Cedecea	tRNA_7.2	10	0	0
Cedecea	tRNA_8.1	10	0	0
Cedecea	tRNA_8.2	10	0	0
Cedecea	tRNA_9.1	10	10	100
Cedecea	tRNA_9.2	10	10	100
Cedecea	tRNA_11.1	10	10	100
Cedecea	tRNA_11.2	10	10	100
Cedecea	tRNA_12.1	10	10	100
Cedecea	tRNA_12.2	10	10	100
Cedecea	tRNA_13.1	10	10	100
Cedecea	tRNA_13.2	10	10	100
Cedecea	tRNA_14.1	10	0	0
Cedecea	tRNA_14.2	10	0	0
Cedecea	tRNA_15.1	10	10	100
Cedecea	tRNA_15.2	10	10	100
Cedecea	tRNA_16.1	10	0	0
Cedecea	tRNA_16.2	10	0	0
Cedecea	tRNA_17.1	10	4	40
Cedecea	tRNA_17.2	10	4	40
Cedecea	tRNA_18.1	10	0	0
Cedecea	tRNA_18.2	10	0	0
Celerinatantimonas	tRNA_1.1	1	0	0
Celerinatantimonas	tRNA_1.2	1	0	0
Celerinatantimonas	tRNA_10.1	1	0	0
Celerinatantimonas	tRNA_10.2	1	0	0
Celerinatantimonas	tRNA_2.1	1	1	100
Celerinatantimonas	tRNA_2.2	1	1	100
Celerinatantimonas	tRNA_3.1	1	0	0
Celerinatantimonas	tRNA_3.2	1	0	0
Celerinatantimonas	tRNA_4.1	1	1	100
Celerinatantimonas	tRNA_4.2	1	1	100
Celerinatantimonas	tRNA_5.1	1	1	100
Celerinatantimonas	tRNA_5.2	1	1	100
Celerinatantimonas	tRNA_6.1	1	0	0
Celerinatantimonas	tRNA_6.2	1	0	0
Celerinatantimonas	tRNA_7.1	1	0	0
Celerinatantimonas	tRNA_7.2	1	0	0
Celerinatantimonas	tRNA_8.1	1	0	0
Celerinatantimonas	tRNA_8.2	1	0	0
Celerinatantimonas	tRNA_9.1	1	0	0
Celerinatantimonas	tRNA_9.2	1	0	0
Celerinatantimonas	tRNA_11.1	1	0	0
Celerinatantimonas	tRNA_11.2	1	0	0
Celerinatantimonas	tRNA_12.1	1	1	100
Celerinatantimonas	tRNA_12.2	1	0	0
Celerinatantimonas	tRNA_13.1	1	0	0
Celerinatantimonas	tRNA_13.2	1	0	0
Celerinatantimonas	tRNA_14.1	1	0	0
Celerinatantimonas	tRNA_14.2	1	0	0
Celerinatantimonas	tRNA_15.1	1	0	0
Celerinatantimonas	tRNA_15.2	1	0	0
Celerinatantimonas	tRNA_16.1	1	1	100
Celerinatantimonas	tRNA_16.2	1	1	100
Celerinatantimonas	tRNA_17.1	1	0	0
Celerinatantimonas	tRNA_17.2	1	0	0
Celerinatantimonas	tRNA_18.1	1	0	0
Celerinatantimonas	tRNA_18.2	1	0	0
Chania	tRNA_1.1	3	3	100
Chania	tRNA_1.2	3	3	100
Chania	tRNA_10.1	3	1	33.3333
Chania	tRNA_10.2	3	1	33.3333
Chania	tRNA_2.1	3	3	100
Chania	tRNA_2.2	3	3	100
Chania	tRNA_3.1	3	3	100
Chania	tRNA_3.2	3	3	100
Chania	tRNA_4.1	3	3	100
Chania	tRNA_4.2	3	3	100
Chania	tRNA_5.1	3	3	100
Chania	tRNA_5.2	3	0	0
Chania	tRNA_6.1	3	3	100
Chania	tRNA_6.2	3	3	100
Chania	tRNA_7.1	3	3	100
Chania	tRNA_7.2	3	0	0
Chania	tRNA_8.1	3	0	0
Chania	tRNA_8.2	3	0	0
Chania	tRNA_9.1	3	3	100
Chania	tRNA_9.2	3	3	100
Chania	tRNA_11.1	3	3	100
Chania	tRNA_11.2	3	3	100
Chania	tRNA_12.1	3	3	100
Chania	tRNA_12.2	3	3	100
Chania	tRNA_13.1	3	0	0
Chania	tRNA_13.2	3	0	0
Chania	tRNA_14.1	3	0	0
Chania	tRNA_14.2	3	0	0
Chania	tRNA_15.1	3	0	0
Chania	tRNA_15.2	3	0	0
Chania	tRNA_16.1	3	0	0
Chania	tRNA_16.2	3	0	0
Chania	tRNA_17.1	3	2	66.6667
Chania	tRNA_17.2	3	2	66.6667
Chania	tRNA_18.1	3	0	0
Chania	tRNA_18.2	3	0	0
Chelonobacter	tRNA_1.1	7	0	0
Chelonobacter	tRNA_1.2	7	0	0
Chelonobacter	tRNA_10.1	7	0	0
Chelonobacter	tRNA_10.2	7	0	0
Chelonobacter	tRNA_2.1	7	0	0
Chelonobacter	tRNA_2.2	7	0	0
Chelonobacter	tRNA_3.1	7	0	0
Chelonobacter	tRNA_3.2	7	0	0
Chelonobacter	tRNA_4.1	7	0	0
Chelonobacter	tRNA_4.2	7	7	100
Chelonobacter	tRNA_5.1	7	0	0
Chelonobacter	tRNA_5.2	7	0	0
Chelonobacter	tRNA_6.1	7	0	0
Chelonobacter	tRNA_6.2	7	0	0
Chelonobacter	tRNA_7.1	7	0	0
Chelonobacter	tRNA_7.2	7	0	0
Chelonobacter	tRNA_8.1	7	0	0
Chelonobacter	tRNA_8.2	7	0	0
Chelonobacter	tRNA_9.1	7	0	0
Chelonobacter	tRNA_9.2	7	0	0
Chelonobacter	tRNA_11.1	7	0	0
Chelonobacter	tRNA_11.2	7	0	0
Chelonobacter	tRNA_12.1	7	0	0
Chelonobacter	tRNA_12.2	7	0	0
Chelonobacter	tRNA_13.1	7	0	0
Chelonobacter	tRNA_13.2	7	0	0
Chelonobacter	tRNA_14.1	7	0	0
Chelonobacter	tRNA_14.2	7	0	0
Chelonobacter	tRNA_15.1	7	0	0
Chelonobacter	tRNA_15.2	7	0	0
Chelonobacter	tRNA_16.1	7	0	0
Chelonobacter	tRNA_16.2	7	0	0
Chelonobacter	tRNA_17.1	7	0	0
Chelonobacter	tRNA_17.2	7	0	0
Chelonobacter	tRNA_18.1	7	0	0
Chelonobacter	tRNA_18.2	7	0	0
Citrobacter	tRNA_1.1	218	212	97.2477
Citrobacter	tRNA_1.2	218	212	97.2477
Citrobacter	tRNA_10.1	218	213	97.7064
Citrobacter	tRNA_10.2	218	212	97.2477
Citrobacter	tRNA_2.1	218	215	98.6239
Citrobacter	tRNA_2.2	218	215	98.6239
Citrobacter	tRNA_3.1	218	216	99.0826
Citrobacter	tRNA_3.2	218	215	98.6239
Citrobacter	tRNA_4.1	218	216	99.0826
Citrobacter	tRNA_4.2	218	216	99.0826
Citrobacter	tRNA_5.1	218	214	98.1651
Citrobacter	tRNA_5.2	218	209	95.8716
Citrobacter	tRNA_6.1	218	200	91.7431
Citrobacter	tRNA_6.2	218	198	90.8257
Citrobacter	tRNA_7.1	218	6	2.75229
Citrobacter	tRNA_7.2	218	6	2.75229
Citrobacter	tRNA_8.1	218	0	0
Citrobacter	tRNA_8.2	218	2	0.917431
[truncated: 7,002 more rows]

## Sheet: S3
Supplementary Table 3 - Prevalence and guide conservation amongst bla beta-lactamase genes in K. pneumoniae and publicly available Enterobacterales genomes
All alleles referred to in this table are carbapenemases or ESBLs and are found in multiple species of Enterobacterales, as these are the alleles with highest clinical relevance. K. pneumoniae prevalence data refers to the percentage of genomes in which these alleles are observed in the K. pneumoniae datset used in this study. Enterobacterales datasets refer to all incomplete assemblies, complete…
	AMR gene	Alleles detected in Enterobacterales (eg blaCTX-M-__)	Alleles targeted by guides	Prevalence in K. pneumoniae genomes		Prevalence in completed Enterobacterales chromosomes		Prevalence in completed Enterobacterales plasmids
				Prevalence of alleles in K. pneumoniae genomes (%)	Occurences targeted by guides (%)	Prevalence of alleles in completed Enterobacterales chromosomes (%)	Occurences targeted by guides (%)	Prevalence of alleles in completed Enterobacterales plasmids (%)	Occurences targeted by guides (%)
	blaCTX-M	1, 2, 3, 8, 9, 12, 14, 15, 24, 27, 32, 33, 36, 55, 59, 63, 64, 65, 96, 104, 123, 125, 130, 132, 134, 136	22/26	42.1	97.4	16.8	97.1	5.6	98
	blaIMP	1, 4, 6, 8, 11, 13, 14, 26, 27, 38	5/10	0.66	93.3	0.68	88.1	0.47	92
	blaOXA	17, 23, 35, 48, 58, 162, 181, 204, 232, 244, 436	7/11	9.37	98.8	2.66	97.3	1.2	100

## Sheet: S4
Supplemental Table 4 - Isolate and Sequencing Metadata. Genome accessions begginning with ERZ refer to existing Illumina-only assemblies, which were not possible to update due to an error with ENA. For completed genomes of these isolates, see Figshare DOI:10.6084/m9.figshare.27936342
Experiment	Isolate	Species	Date	Source	KpSC MLST	Carbapenemase Genes	ESBL Genes	Biosample accession	Assembly accession	Reads accession
KpSC isolates	INF014	Klebsiella pneumoniae	2013-04-15	urine	ST25			SAMN41918795	GCA_003432225.1	SRR29469420
KpSC isolates	INF022	Klebsiella variicola subsp. variicola	2013-04-24	urine	ST3060			SAMN41918796	GCA_904863055.1	SRR29469419
KpSC isolates	INF102	Klebsiella pneumoniae	2013-06-29	urine	ST27			SAMN41918797	GCA_904866555.1	SRR29469408
KpSC isolates	INF125	Klebsiella pneumoniae	2013-07-25	urine	ST45			SAMN41918798	GCA_003432285.1	SRR29469407
KpSC isolates	INF144	Klebsiella pneumoniae	2013-08-07	disseminated	ST111			SAMN41918799	GCA_904865805.1	SRR29469406
KpSC isolates	INF148	Klebsiella pneumoniae	2013-08-14	urine	ST323		CTX-M-15	SAMN41918800	GCA_904863355.1	SRR29469405
KpSC isolates	INF157	Klebsiella pneumoniae	2013-08-26	disseminated	ST340	IMP-4	CTX-M-15	SAMN41918801	GCA_002753075.1	SRR29469404
KpSC isolates	INF223	Klebsiella pneumoniae	2013-11-08	urine	ST3072		CTX-M-3	SAMN41918802	GCA_026256225.1	SRR29469403
KpSC isolates	INF231	Klebsiella pneumoniae	2013-11-15	urine	ST35			SAMN41918803	GCA_904863285.1	SRR29469402
KpSC isolates	INF247	Klebsiella pneumoniae	2013-11-27	urine	ST3062		CTX-M-14	SAMN41918804	GCA_026256205.1	SRR29469401
KpSC isolates	INF281	Klebsiella pneumoniae	2014-01-16	wound or tissue	ST231	OXA-48	CTX-M-15;VEB-1	SAMN41918805	GCA_026254465.1	SRR29469418
KpSC isolates	INF291	Klebsiella quasipneumoniae subsp. similipneumoniae	2014-01-24	disseminated	ST3092			SAMN41918806	GCA_904864575.1	SRR29469417
KpSC isolates	INF331	Klebsiella pneumoniae	2014-03-09	disseminated	ST86			SAMN41918807	GCA_904864505.1	SRR29469416
KpSC isolates	INF346	Klebsiella pneumoniae	2014-03-21	pneumonia	ST37			SAMN41918808	GCA_026253925.1	SRR29469415
KpSC isolates	INF354	Klebsiella pneumoniae	2014-03-31	urine	ST29		CTX-M-15	SAMN41918809	GCA_904863325.1	SRR29469414
KpSC isolates	INF359	Klebsiella pneumoniae	2014-04-02	urine	ST17		CTX-M-14	SAMN41918810	GCA_904866215.1	SRR29469413
KpSC isolates	KPEH168	Klebsiella pneumoniae	2017-09-10	urine	ST307		CTX-M-15	SAMN41918811	CP158677-CP158683	SRR29469412
KpSC isolates	KPN029	Klebsiella variicola subsp. variicola	2017-03-28	urine	ST347		CTX-M-15	SAMN41918812	GCA_015694045.1	SRR29469411
KpSC isolates	KSB1_5B	Klebsiella pneumoniae	2013-05-28	rectal swab	ST15		CTX-M-62	SAMN41918813	GCA_904863335.2	SRR29469410
KpSC isolates	KSB2_1C	Klebsiella pneumoniae	2014-03-17	rectal swab	ST20			SAMN41918814	GCA_026224565.1	SRR29469409
Entero isolates	MSB1_6J	Escherichia coli	2014-03-19	rectal_carriage	NA			SAMN42043845	ERZ3257128	SRR29550904
Entero isolates	MSB1_1H	Citrobacter freundii	2014-03-05	rectal_carriage	NA			SAMN42043846	GCA_904859905.1	SRR29550903
Entero isolates	MSB1_7C	Escherichia coli	2014-01-13	rectal_carriage	NA			SAMN42043847	GCA_904864555.1	SRR29550902
Entero isolates	MSB1_9C	Serratia marcescens	2014-01-20	rectal_carriage	NA			SAMN42043848	GCA_904866365.1	SRR29550901
Entero isolates	MSB1_10D	Klebsiella oxytoca	2014-01-31	rectal carriage	NA			SAMN42043849	GCA_904863345.1	SRR29550900
Mock community	A_01_mct	Moraxella catarrhalis	1998-07-01	respiratory	NA			SAMN41824546 - SAMN41824549	CP160099	SRR29408818, SRR29408826-SRR29408828
Mock community	A_01_sau	Staphylococcus aureus	1997-11-18	respiratory	NA			SAMN41824546 - SAMN41824549	CP160100	SRR29408818, SRR29408826-SRR29408828
Mock community	C_04_car	Corynebacterium aurimucosum	1998-07-01	respiratory	NA			SAMN41824546 - SAMN41824549	CP160096	SRR29408818, SRR29408826-SRR29408828
Mock community	C_01_sau	Staphylococcus aureus	1997-07-22	respiratory	NA			SAMN41824546 - SAMN41824549	CP160098	SRR29408818, SRR29408826-SRR29408828
Mock community	J9	Acinetobacter baumannii	1999	unknown	NA			SAMN41824546 - SAMN41824549	GCA_007107525.1	SRR29408818, SRR29408826-SRR29408828
Mock community	MINF_2B	Stenotrophomonas maltophilia	2014-01-20	respiratory	NA			SAMN41824546 - SAMN41824549	ERZ3257155	SRR29408818, SRR29408826-SRR29408828
Mock community	MINF_2D	Enterobacter hormaechei	2014-02-20	respiratory	NA			SAMN41824546 - SAMN41824549	NA	SRR29408818, SRR29408826-SRR29408828
Mock community	MINF_3A	Pseudomonas aeruginosa	2014-01-11	other	NA			SAMN41824546 - SAMN41824549	GCA_905071885.1	SRR29408818, SRR29408826-SRR29408828
Mock community	MINF_3B	Serratia marcescens	2014-01-18	respiratory	NA			SAMN41824546 - SAMN41824549	ERZ3257154	SRR29408818, SRR29408826-SRR29408828
Mock community	MINF_4E	Citrobacter freundii	2014-04-02	respiratory	NA			SAMN41824546 - SAMN41824549	ERZ3257177	SRR29408818, SRR29408826-SRR29408828
Mock community	MINF_5B	Acinetobacter baumannii	2014-01-28	other	NA			SAMN41824546 - SAMN41824549	ERZ3257153	SRR29408818, SRR29408826-SRR29408828
Mock community	MINF_5E	Stenotrophomonas maltophilia	2014-04-04	respiratory	NA			SAMN41824546 - SAMN41824549	ERZ3257182	SRR29408818, SRR29408826-SRR29408828
Mock community	MINF_7A	Pseudomonas aeruginosa	2014-01-12	respiratory	NA			SAMN41824546 - SAMN41824549	GCA_904866275.1	SRR29408818, SRR29408826-SRR29408828
Mock community	MSB1_1H	Citrobacter freundii	2014-03-05	rectal_carriage	NA			SAMN41824546 - SAMN41824549	GCA_904859905.1	SRR29408818, SRR29408826-SRR29408828
Mock community	MSB1_4E	Escherichia coli	2014-02-03	rectal_carriage	NA			SAMN41824546 - SAMN41824549	GCA_904866455.1	SRR29408818, SRR29408826-SRR29408828
Mock community	MSB1_6H	Enterobacter hormaechei	2014-03-06	rectal_carriage	NA			SAMN41824546 - SAMN41824549	ERZ3257104	SRR29408818, SRR29408826-SRR29408828
Mock community	MSB1_8E	Escherichia coli	2014-02-05	rectal_carriage	NA			SAMN41824546 - SAMN41824549	ERZ3257034	SRR29408818, SRR29408826-SRR29408828
Mock community	MSB1_9C	Serratia marcescens	2014-01-20	rectal_carriage	NA			SAMN41824546 - SAMN41824549	GCA_904866365.1	SRR29408818, SRR29408826-SRR29408828
Faecal	INF298	Klebsiella pneumoniae	2014-01-05	wound	ST231	OXA-48	CTX-M-15;VEB-1	SAMN41824537-SAMN41824545	GCA_904864465.1	SRR29408819-SRR29408825, SRR29408829-SRR29408830

## Sheet: S5
Supplementary Table 5 – Sequencing and enrichment performance of 20 KpSC isolates following CRISPR-Cas9 enrichment using 31 guide pairs (62 guides total).
* A successful target is defined as when the number of ontarget reads is equal to or greater than 10x median depth of offtarget reads.
** A successful guide is defined as those that generate at least one successful target when they have a conserved sequence in the genome.
Isolate	Barcode Input (ng)	Total bases sequenced (bp)	Reads aligned		Aligned reads ontarget		Guides successful**		Targets successful*		Read n50 (bp)	Coverage of chromosome >10x relative depth (%)
			Reads	%	Reads	%	(%)		Targets	%		Bases	%
INF014	245	120560717	7,466/7,590	98.4	6,334/7,466	84.8	26/26	100	42/47	89.4	25584	1,324,087/5,348,492	24.8
INF022	413	92886994	5,607/5,689	98.6	4,648/5,607	82.9	24/24	100	42/45	93.3	28235	1,531,041/5,265,046	29.1
INF102	266	78048589	4,466/4,578	97.6	3,771/4,466	84.4	25/25	100	41/45	91.1	27751	1,399,285/5,232,790	26.7
INF125	126	111592087	6,565/6,604	99.4	5,859/6,565	89.2	25/25	100	39/45	86.7	23232	1,745,127/5,282,782	33
INF144	91	23695395	1,449/1,507	96.2	1,229/1,449	84.8	25/25	100	34/46	73.9	23447	599,377/5,249,355	11.4
INF148	343	137164884	8,036/8,232	97.6	7,165/8,036	89.2	27/27	100	44/46	95.7	29110	2,025,711/5,460,439	37.1
INF157	434	102980806	5,717/5,758	99.3	5,301/5,717	92.7	28/28	100	45/51	88.2	31091	1,764,046/5,297,108	33.3
INF223	413	58342734	3,064/3,117	98.3	2,754/3,064	89.9	26/27	96.3	39/47	83	30882	1,190,031/5,271,210	22.6
INF231	266	50854813	2,862/3,017	94.9	2,259/2,862	78.9	25/25	100	38/45	84.4	28478	1,208,607/5,434,095	22.2
INF247	91	90381411	5,385/5,748	93.7	4,621/5,385	85.8	27/27	100	44/48	91.7	24674	1,442,625/5,206,451	27.7
INF281	133	43379299	2,599/2,667	97.5	2,159/2,599	83.1	27/28	96.4	39/49	79.6	26894	993,700/5,509,891	18
INF291	161	179053240	9,849/9,964	98.8	8,765/9,849	89	25/25	100	41/45	91.1	28425	1,743,229/5,086,838	34.3
INF331	112	173357737	8,839/8,919	99.1	7,704/8,839	87.2	25/25	100	39/45	86.7	26805	1,623,594/5,243,953	31
INF346	84	120415584	7,608/7,651	99.4	6,637/7,608	87.2	25/25	100	41/45	91.1	23167	1,744,132/5,222,404	33.4
INF354	56	129639502	7,674/7,765	98.8	6,944/7,674	90.5	27/27	100	47/49	95.9	24372	1,949,330/5,359,358	36.4
INF359	133	50853011	3,096/3,194	96.9	2,553/3,096	82.5	26/26	100	39/46	84.8	25516	1,159,140/5,328,386	21.8
KPEH168	112	58073646	3,859/3,931	98.2	3,187/3,859	82.6	27/27	100	42/47	89.4	23258	1,307,895/5,301,347	24.7
KPN029	399	173245718	9,409/9,675	97.3	8,392/9,409	89.2	27/27	100	45/47	95.7	29878	2,008,663/5,573,106	36
KSB1_5B	427	142534760	8,909/9,022	98.7	8,212/8,909	92.2	27/27	100	46/49	93.9	25814	1,775,457/5,260,432	33.8
KSB2_1C	175	94910734	5,383/5,601	96.1	4,640/5,383	86.2	25/25	100	42/45	93.3	28184	1,678,333/5,267,503	31.9

## Sheet: S6
Supplemental Table 6 - Enrichment performane at each target site in K. pneumoniae isolates
run	guide_pool	isolate	pair	pairing	contig	start	end	num_alignments	num_forward	num_reverse	target_number	av_read_len	proportion_of_ontarget_alignments	offtarget_depth	successful	guide	contig_accession	contig_length
1	paired	INF014	tRNA_1	paired	1	4568551	4568615	453	288	165	1	8745.88	0.0702326	2	1	paired	CP031810.1	5348492
1	paired	INF014	tRNA_2	paired	1	255132	255193	98	87	11	1	25821.4	0.0151938	2	1	paired	CP031810.1	5348492
1	paired	INF014	tRNA_3	paired	1	585565	585643	235	52	183	1	16960.2	0.0364341	2	1	paired	CP031810.1	5348492
1	paired	INF014	tRNA_3	paired	1	3542488	3542566	22	16	6	2	15582.8	0.00341085	2	1	paired	CP031810.1	5348492
1	paired	INF014	tRNA_3	paired	1	3542340	3542418	14	4	10	3	18786.3	0.00217054	2	0	paired	CP031810.1	5348492
1	paired	INF014	tRNA_3	paired	1	3542632	3542710	204	178	26	4	21851.7	0.0316279	2	1	paired	CP031810.1	5348492
1	paired	INF014	tRNA_4	paired	1	1049758	1049825	25	13	12	1	18697	0.00387597	2	1	paired	CP031810.1	5348492
1	paired	INF014	tRNA_4	paired	1	1049677	1049744	17	2	15	2	14673.3	0.00263566	2	0	paired	CP031810.1	5348492
1	paired	INF014	tRNA_4	paired	1	1049596	1049663	64	2	62	3	19695.9	0.00992248	2	1	paired	CP031810.1	5348492
1	paired	INF014	tRNA_5	paired	1	1992187	1992266	155	61	94	1	9517.48	0.024031	2	1	paired	CP031810.1	5348492
1	paired	INF014	tRNA_5	paired	1	1997245	1997324	65	39	26	2	10179.8	0.0100775	2	1	paired	CP031810.1	5348492
1	paired	INF014	tRNA_6	paired	1	2436654	2436724	109	18	91	1	20029.3	0.0168992	2	1	paired	CP031810.1	5348492
1	paired	INF014	tRNA_6	paired	1	2436765	2436835	57	27	30	2	4997.81	0.00883721	2	1	paired	CP031810.1	5348492
1	paired	INF014	tRNA_7	paired	1	3247296	3247372	2	0	2	1	23811.5	0.000310078	2	0	paired	CP031810.1	5348492
1	paired	INF014	tRNA_7	paired	1	3247063	3247139	91	3	88	2	20473.1	0.0141085	2	1	paired	CP031810.1	5348492
1	paired	INF014	tRNA_7	paired	1	3247178	3247254	8	0	8	3	22677.2	0.00124031	2	0	paired	CP031810.1	5348492
1	paired	INF014	tRNA_9	paired	1	4758201	4758271	188	48	140	1	24935.5	0.0291473	2	1	paired	CP031810.1	5348492
1	paired	INF014	tRNA_9	paired	1	3584880	3584950	206	139	67	2	20826.3	0.031938	2	1	paired	CP031810.1	5348492
1	paired	INF014	tRNA_10	paired	1	3768537	3768602	161	118	43	1	20455.6	0.0249612	2	1	paired	CP031810.1	5348492
1	paired	INF014	tRNA_10	paired	1	834252	834317	46	15	31	2	18339.8	0.00713178	2	1	paired	CP031810.1	5348492
1	paired	INF014	tRNA_10	paired	1	834541	834606	134	114	20	3	17964.9	0.0207752	2	1	paired	CP031810.1	5348492
1	paired	INF014	tRNA_11	paired	1	481395	481465	202	61	141	1	11420.5	0.0313178	2	1	paired	CP031810.1	5348492
1	paired	INF014	tRNA_11	paired	1	563300	563370	145	43	102	2	20161.1	0.0224806	2	1	paired	CP031810.1	5348492
1	paired	INF014	tRNA_11	paired	1	492149	492219	636	305	331	3	9185.15	0.0986047	2	1	paired	CP031810.1	5348492
1	paired	INF014	tRNA_11	paired	1	483244	483314	81	61	20	4	6818.95	0.0125581	2	1	paired	CP031810.1	5348492
1	paired	INF014	tRNA_12	paired	1	3826061	3826137	130	31	99	1	18695.6	0.020155	2	1	paired	CP031810.1	5348492
1	paired	INF014	tRNA_13	paired	1	90171	90245	505	124	381	1	18526.4	0.0782946	2	1	paired	CP031810.1	5348492
1	paired	INF014	tRNA_14	paired	1	2437137	2437207	68	58	10	1	13332.5	0.0105426	2	1	paired	CP031810.1	5348492
1	paired	INF014	tRNA_14	paired	1	2436987	2437057	7	5	2	2	36516.3	0.00108527	2	0	paired	CP031810.1	5348492
1	paired	INF014	tRNA_15	paired	1	4847674	4847740	446	222	224	1	21971.5	0.0691473	2	1	paired	CP031810.1	5348492
1	paired	INF014	tRNA_16	paired	1	3768350	3768412	195	108	87	1	9302.26	0.0302326	2	1	paired	CP031810.1	5348492
1	paired	INF014	tRNA_17	paired	1	3404486	3404551	143	59	84	1	19415	0.0221705	2	1	paired	CP031810.1	5348492
1	paired	INF014	tRNA_18	paired	1	66639	66701	29	12	17	1	10548.8	0.00449612	2	1	paired	CP031810.1	5348492
1	paired	INF014	tRNA_18	paired	1	2377257	2377319	52	28	24	2	14897	0.00806202	2	1	paired	CP031810.1	5348492
1	paired	INF014	tRNA_18	paired	1	66882	66944	72	58	14	3	12618.3	0.0111628	2	1	paired	CP031810.1	5348492
1	paired	INF014	tRNA_18	paired	1	2377560	2377622	61	56	5	4	13353.8	0.00945736	2	1	paired	CP031810.1	5348492
1	paired	INF014	tRNA_18	paired	1	66761	66823	20	12	8	5	18372.5	0.00310078	2	1	paired	CP031810.1	5348492
1	paired	INF014	metG	paired	1	331160	331223	145	91	54	1	21273.4	0.0224806	2	1	paired	CP031810.1	5348492
1	paired	INF014	intI1	paired	2	59974	60038	247	148	99	1	12781.7	0.0382946	1	1	paired	CP031811.1	169460
1	paired	INF014	intI1	paired	2	54656	54720	24	13	11	2	11758.8	0.00372093	1	1	paired	CP031811.1	169460
1	paired	INF014	gapA	paired	1	1841377	1841452	132	19	113	1	21122.4	0.0204651	2	1	paired	CP031810.1	5348492
1	paired	INF014	mdh	paired	1	4518414	4518494	130	115	15	1	21277.1	0.020155	2	1	paired	CP031810.1	5348492
1	paired	INF014	pgi	paired	1	3702594	3702657	208	148	60	1	22419.9	0.0322481	2	1	paired	CP031810.1	5348492
1	paired	INF014	phoE	paired	1	2898656	2898722	144	56	88	1	21043.2	0.0223256	2	1	paired	CP031810.1	5348492
1	paired	INF014	infB	paired	1	4574843	4574905	138	101	37	1	17467.5	0.0213953	2	1	paired	CP031810.1	5348492
1	paired	INF014	rpoB	paired	1	3759788	3759853	65	29	36	1	13814.1	0.0100775	2	1	paired	CP031810.1	5348492
1	paired	INF014	tonB	paired	1	856752	856814	71	52	19	1	22562.8	0.0110078	2	1	paired	CP031810.1	5348492
1	paired	INF022	tRNA_1	paired	1	560325	560389	384	227	157	1	7157.2	0.0818938	1	1	paired	LR890209.1	5265046
1	paired	INF022	tRNA_2	paired	1	1522279	1522340	55	48	7	1	22322.6	0.0117296	1	1	paired	LR890209.1	5265046
1	paired	INF022	tRNA_3	paired	1	1805716	1805794	206	57	149	1	17386.7	0.0439326	1	1	paired	LR890209.1	5265046
1	paired	INF022	tRNA_3	paired	1	4800780	4800858	22	16	6	2	13593.2	0.00469183	1	1	paired	LR890209.1	5265046
1	paired	INF022	tRNA_3	paired	1	4800632	4800710	10	3	7	3	35378.8	0.00213265	1	1	paired	LR890209.1	5265046
1	paired	INF022	tRNA_3	paired	1	4800924	4801002	190	157	33	4	24347.8	0.0405204	1	1	paired	LR890209.1	5265046
1	paired	INF022	tRNA_4	paired	1	2274188	2274255	14	8	6	1	21100.9	0.00298571	1	1	paired	LR890209.1	5265046
1	paired	INF022	tRNA_4	paired	1	2274107	2274174	15	6	9	2	27681.1	0.00319898	1	1	paired	LR890209.1	5265046
1	paired	INF022	tRNA_4	paired	1	2274026	2274093	31	4	27	3	22085.6	0.00661122	1	1	paired	LR890209.1	5265046
1	paired	INF022	tRNA_5	paired	1	3228600	3228679	90	31	59	1	8205.13	0.0191939	1	1	paired	LR890209.1	5265046
1	paired	INF022	tRNA_5	paired	1	3231867	3231946	31	22	9	2	24430.1	0.00661122	1	1	paired	LR890209.1	5265046
1	paired	INF022	tRNA_6	paired	1	3641598	3641668	92	15	77	1	22279.5	0.0196204	1	1	paired	LR890209.1	5265046
1	paired	INF022	tRNA_6	paired	1	3641709	3641779	48	19	29	2	5405.44	0.0102367	1	1	paired	LR890209.1	5265046
1	paired	INF022	tRNA_7	paired	1	4497211	4497287	6	2	4	1	1728.5	0.00127959	1	0	paired	LR890209.1	5265046
1	paired	INF022	tRNA_7	paired	1	4496978	4497054	56	1	55	2	25411.8	0.0119428	1	1	paired	LR890209.1	5265046
1	paired	INF022	tRNA_7	paired	1	4497093	4497169	7	1	6	3	20037.7	0.00149286	1	0	paired	LR890209.1	5265046
1	paired	INF022	tRNA_9	paired	1	740223	740293	155	53	102	1	26175.2	0.0330561	1	1	paired	LR890209.1	5265046
1	paired	INF022	tRNA_9	paired	1	4837420	4837490	165	101	64	2	22783	0.0351887	1	1	paired	LR890209.1	5265046
1	paired	INF022	tRNA_10	paired	1	5006152	5006217	128	96	32	1	21961.4	0.0272979	1	1	paired	LR890209.1	5265046
1	paired	INF022	tRNA_10	paired	1	2032234	2032299	36	15	21	2	15379.6	0.00767754	1	1	paired	LR890209.1	5265046
1	paired	INF022	tRNA_10	paired	1	2032534	2032599	81	68	13	3	17658	0.0172745	1	1	paired	LR890209.1	5265046
1	paired	INF022	tRNA_11	paired	1	1748019	1748089	151	32	119	1	15538.6	0.032203	1	1	paired	LR890209.1	5265046
1	paired	INF022	tRNA_11	paired	1	1778569	1778639	455	171	284	2	12736	0.0970356	1	1	paired	LR890209.1	5265046
1	paired	INF022	tRNA_11	paired	1	1783451	1783521	78	26	52	3	7805.85	0.0166347	1	1	paired	LR890209.1	5265046
1	paired	INF022	tRNA_11	paired	1	1749868	1749938	93	82	11	4	13126.4	0.0198337	1	1	paired	LR890209.1	5265046
1	paired	INF022	tRNA_12	paired	1	5063669	5063745	99	22	77	1	21742.6	0.0211132	1	1	paired	LR890209.1	5265046
1	paired	INF022	tRNA_13	paired	1	1391448	1391522	365	97	268	1	19089.9	0.0778418	1	1	paired	LR890209.1	5265046
1	paired	INF022	tRNA_14	paired	1	3642081	3642151	65	53	12	1	14235.1	0.0138622	1	1	paired	LR890209.1	5265046
1	paired	INF022	tRNA_14	paired	1	3641931	3642001	3	3	0	2	12998.7	0.000639795	1	0	paired	LR890209.1	5265046
1	paired	INF022	tRNA_15	paired	1	810646	810712	338	154	184	1	20901.1	0.0720836	1	1	paired	LR890209.1	5265046
1	paired	INF022	tRNA_16	paired	1	5005965	5006027	176	90	86	1	8598.44	0.0375347	1	1	paired	LR890209.1	5265046
1	paired	INF022	tRNA_17	paired	1	4672208	4672273	143	66	77	1	22463.6	0.0304969	1	1	paired	LR890209.1	5265046
1	paired	INF022	tRNA_17	paired	1	4632538	4632603	82	35	47	2	17450.5	0.0174877	1	1	paired	LR890209.1	5265046
1	paired	INF022	tRNA_18	paired	1	1367915	1367977	17	5	12	1	19201.1	0.00362551	1	1	paired	LR890209.1	5265046
1	paired	INF022	tRNA_18	paired	1	3582210	3582272	30	14	16	2	13728.1	0.00639795	1	1	paired	LR890209.1	5265046
1	paired	INF022	tRNA_18	paired	1	1368158	1368220	39	28	11	3	10938.9	0.00831734	1	1	paired	LR890209.1	5265046
1	paired	INF022	tRNA_18	paired	1	3582513	3582575	44	31	13	4	15311.7	0.00938366	1	1	paired	LR890209.1	5265046
1	paired	INF022	tRNA_18	paired	1	1368037	1368099	18	11	7	5	16972.3	0.00383877	1	1	paired	LR890209.1	5265046
1	paired	INF022	metG	paired	1	1605313	1605376	89	59	30	1	21303.1	0.0189806	1	1	paired	LR890209.1	5265046
1	paired	INF022	gapA	paired	1	3085872	3085947	93	21	72	1	20547.4	0.0198337	1	1	paired	LR890209.1	5265046
1	paired	INF022	mdh	paired	1	501600	501680	102	91	11	1	19448.3	0.021753	1	1	paired	LR890209.1	5265046
1	paired	INF022	pgi	paired	1	4939224	4939287	164	131	33	1	23540.9	0.0349755	1	1	paired	LR890209.1	5265046
1	paired	INF022	infB	paired	1	566627	566689	114	77	37	1	17648.6	0.0243122	1	1	paired	LR890209.1	5265046
1	paired	INF022	rpoB	paired	1	4997402	4997467	60	26	34	1	8710.35	0.0127959	1	1	paired	LR890209.1	5265046
1	paired	INF022	tonB	paired	1	2058533	2058595	49	41	8	1	20071.6	0.01045	1	1	paired	LR890209.1	5265046
1	paired	INF102	tRNA_1	paired	1	556665	556729	237	162	75	1	8707.64	0.0623028	1	1	paired	LR890726	5233063
1	paired	INF102	tRNA_2	paired	1	1500228	1500289	57	47	10	1	19067.3	0.0149842	1	1	paired	LR890726	5233063
1	paired	INF102	tRNA_3	paired	1	1779391	1779469	152	35	117	1	18999.1	0.0399579	1	1	paired	LR890726	5233063
1	paired	INF102	tRNA_3	paired	1	4722304	4722382	12	11	1	2	11351	0.00315457	1	1	paired	LR890726	5233063
1	paired	INF102	tRNA_3	paired	1	4722156	4722234	9	3	6	3	25775.6	0.00236593	1	0	paired	LR890726	5233063
1	paired	INF102	tRNA_3	paired	1	4722448	4722526	111	95	16	4	27143.3	0.0291798	1	1	paired	LR890726	5233063
1	paired	INF102	tRNA_4	paired	1	2194592	2194659	12	7	5	1	24157.5	0.00315457	1	1	paired	LR890726	5233063
1	paired	INF102	tRNA_4	paired	1	2194511	2194578	13	4	9	2	37185.5	0.00341745	1	1	paired	LR890726	5233063
1	paired	INF102	tRNA_4	paired	1	2194430	2194497	37	1	36	3	22828.8	0.0097266	1	1	paired	LR890726	5233063
1	paired	INF102	tRNA_5	paired	1	3235886	3235965	82	20	62	1	13317.4	0.0215563	1	1	paired	LR890726	5233063
1	paired	INF102	tRNA_5	paired	1	3241126	3241205	28	13	15	2	11812	0.00736067	1	1	paired	LR890726	5233063
1	paired	INF102	tRNA_6	paired	1	3629579	3629649	75	10	65	1	22041.7	0.0197161	1	1	paired	LR890726	5233063
1	paired	INF102	tRNA_6	paired	1	3629690	3629760	33	16	17	2	6328.64	0.00867508	1	1	paired	LR890726	5233063
1	paired	INF102	tRNA_7	paired	1	4467785	4467861	4	1	3	1	27419	0.00105152	1	0	paired	LR890726	5233063
1	paired	INF102	tRNA_7	paired	1	4467552	4467628	44	0	44	2	20310.8	0.0115668	1	1	paired	LR890726	5233063
1	paired	INF102	tRNA_7	paired	1	4467667	4467743	9	0	9	3	20989.4	0.00236593	1	0	paired	LR890726	5233063
1	paired	INF102	tRNA_9	paired	1	735464	735534	144	55	89	1	26096.2	0.0378549	1	1	paired	LR890726	5233063
1	paired	INF102	tRNA_9	paired	1	4765626	4765696	142	84	58	2	18944.6	0.0373291	1	1	paired	LR890726	5233063
1	paired	INF102	tRNA_10	paired	1	4974696	4974761	88	71	17	1	19806.5	0.0231335	1	1	paired	LR890726	5233063
1	paired	INF102	tRNA_10	paired	1	1998491	1998556	24	8	16	2	11014.2	0.00630915	1	1	paired	LR890726	5233063
1	paired	INF102	tRNA_10	paired	1	1998791	1998856	58	45	13	3	17323.4	0.0152471	1	1	paired	LR890726	5233063
1	paired	INF102	tRNA_11	paired	1	1705171	1705241	161	39	122	1	15334.6	0.0423239	1	1	paired	LR890726	5233063
1	paired	INF102	tRNA_11	paired	1	1715927	1715997	455	217	238	2	10836.5	0.119611	1	1	paired	LR890726	5233063
1	paired	INF102	tRNA_11	paired	1	1755925	1755995	111	38	73	3	15191.3	0.0291798	1	1	paired	LR890726	5233063
1	paired	INF102	tRNA_11	paired	1	1707020	1707090	52	41	11	4	8025.81	0.0136698	1	1	paired	LR890726	5233063
1	paired	INF102	tRNA_12	paired	1	5032115	5032191	60	15	45	1	23352.7	0.0157729	1	1	paired	LR890726	5233063
1	paired	INF102	tRNA_13	paired	1	1362862	1362936	357	69	288	1	17801	0.0938486	1	1	paired	LR890726	5233063
1	paired	INF102	tRNA_14	paired	1	3630062	3630132	33	25	8	1	14476.3	0.00867508	1	1	paired	LR890726	5233063
1	paired	INF102	tRNA_14	paired	1	3629912	3629982	3	3	0	2	7634	0.000788644	1	0	paired	LR890726	5233063
1	paired	INF102	tRNA_15	paired	1	805405	805471	290	151	139	1	22628.9	0.0762355	1	1	paired	LR890726	5233063
1	paired	INF102	tRNA_16	paired	1	4974509	4974571	111	61	50	1	8370.21	0.0291798	1	1	paired	LR890726	5233063
1	paired	INF102	tRNA_17	paired	1	4590460	4590525	79	41	38	1	21357.8	0.0207676	1	1	paired	LR890726	5233063
1	paired	INF102	tRNA_18	paired	1	1339331	1339393	23	5	18	1	22064.4	0.00604627	1	1	paired	LR890726	5233063
1	paired	INF102	tRNA_18	paired	1	3568927	3568989	15	11	4	2	19363.1	0.00394322	1	1	paired	LR890726	5233063
1	paired	INF102	tRNA_18	paired	1	1339574	1339636	32	15	17	3	18534.2	0.0084122	1	1	paired	LR890726	5233063
1	paired	INF102	tRNA_18	paired	1	3569133	3569195	33	29	4	4	18278.1	0.00867508	1	1	paired	LR890726	5233063
1	paired	INF102	tRNA_18	paired	1	1339453	1339515	15	7	8	5	24806.8	0.00394322	1	1	paired	LR890726	5233063
1	paired	INF102	metG	paired	1	1576258	1576321	66	45	21	1	21762.1	0.0173502	1	1	paired	LR890726	5233063
1	paired	INF102	gapA	paired	1	3008803	3008878	67	14	53	1	22292	0.017613	1	1	paired	LR890726	5233063
1	paired	INF102	mdh	paired	1	506527	506607	78	69	9	1	19581.4	0.0205047	1	1	paired	LR890726	5233063
1	paired	INF102	pgi	paired	1	4907445	4907508	134	113	21	1	24348.7	0.0352261	1	1	paired	LR890726	5233063
1	paired	INF102	phoE	paired	1	4116481	4116547	105	52	53	1	21972.9	0.0276025	1	1	paired	LR890726	5233063
1	paired	INF102	infB	paired	1	562956	563018	93	71	22	1	17236.1	0.0244479	1	1	paired	LR890726	5233063
1	paired	INF102	rpoB	paired	1	4965947	4966012	27	12	15	1	12901.9	0.00709779	1	1	paired	LR890726	5233063
1	paired	INF102	tonB	paired	1	2021002	2021064	33	27	6	1	18519.2	0.00867508	1	1	paired	LR890726	5233063
1	paired	INF125	tRNA_1	paired	1	539862	539926	361	203	158	1	12361.8	0.0611761	1	1	paired	CP031795	5282782
1	paired	INF125	tRNA_2	paired	1	1613287	1613348	93	75	18	1	23019.2	0.01576	1	1	paired	CP031795	5282782
1	paired	INF125	tRNA_3	paired	1	1914659	1914737	208	50	158	1	18653.1	0.0352483	1	1	paired	CP031795	5282782
1	paired	INF125	tRNA_3	paired	1	4805781	4805859	8	6	2	2	24710.4	0.0013557	1	0	paired	CP031795	5282782
1	paired	INF125	tRNA_3	paired	1	4805633	4805711	4	3	1	3	38251	0.000677851	1	0	paired	CP031795	5282782
1	paired	INF125	tRNA_3	paired	1	4805925	4806003	178	159	19	4	22557.8	0.0301644	1	1	paired	CP031795	5282782
1	paired	INF125	tRNA_4	paired	1	2351249	2351316	18	7	11	1	25303.9	0.00305033	1	1	paired	CP031795	5282782
1	paired	INF125	tRNA_4	paired	1	2351168	2351235	15	6	9	2	28223.9	0.00254194	1	1	paired	CP031795	5282782
1	paired	INF125	tRNA_4	paired	1	2351087	2351154	60	5	55	3	23738.3	0.0101678	1	1	paired	CP031795	5282782
1	paired	INF125	tRNA_5	paired	1	3294175	3294254	80	32	48	1	9377.9	0.013557	1	1	paired	CP031795	5282782
1	paired	INF125	tRNA_5	paired	1	3299468	3299547	34	19	15	2	12166.4	0.00576173	1	1	paired	CP031795	5282782
1	paired	INF125	tRNA_6	paired	1	3691353	3691423	90	13	77	1	23687.8	0.0152517	1	1	paired	CP031795	5282782
1	paired	INF125	tRNA_6	paired	1	3691464	3691534	26	11	15	2	2329	0.00440603	1	1	paired	CP031795	5282782
1	paired	INF125	tRNA_7	paired	1	4516494	4516570	1	0	1	1	203	0.000169463	1	0	paired	CP031795	5282782
1	paired	INF125	tRNA_7	paired	1	4516261	4516337	79	1	78	2	26343.5	0.0133876	1	1	paired	CP031795	5282782
1	paired	INF125	tRNA_7	paired	1	4516376	4516452	6	0	6	3	15701.7	0.00101678	1	0	paired	CP031795	5282782
1	paired	INF125	tRNA_9	paired	1	731131	731201	167	53	114	1	29266.4	0.0283003	1	1	paired	CP031795	5282782
1	paired	INF125	tRNA_9	paired	1	4846973	4847043	183	130	53	2	20552.3	0.0310117	1	1	paired	CP031795	5282782
1	paired	INF125	tRNA_10	paired	1	5026681	5026746	99	75	24	1	19137.8	0.0167768	1	1	paired	CP031795	5282782
1	paired	INF125	tRNA_10	paired	1	2135738	2135803	89	11	78	2	16539.6	0.0150822	1	1	paired	CP031795	5282782
1	paired	INF125	tRNA_10	paired	1	2136038	2136103	114	85	29	3	18772.3	0.0193188	1	1	paired	CP031795	5282782
1	paired	INF125	tRNA_11	paired	1	1876397	1876467	165	16	149	1	23095.6	0.0279614	1	1	paired	CP031795	5282782
1	paired	INF125	tRNA_11	paired	1	1887153	1887223	992	463	529	2	7965.82	0.168107	1	1	paired	CP031795	5282782
1	paired	INF125	tRNA_11	paired	1	1892393	1892463	157	44	113	3	6235.57	0.0266057	1	1	paired	CP031795	5282782
1	paired	INF125	tRNA_11	paired	1	1878246	1878316	85	72	13	4	7499.06	0.0144043	1	1	paired	CP031795	5282782
1	paired	INF125	tRNA_12	paired	1	5084113	5084189	75	17	58	1	18559.6	0.0127097	1	1	paired	CP031795	5282782
1	paired	INF125	tRNA_13	paired	1	1439200	1439274	716	150	566	1	19365.8	0.121335	1	1	paired	CP031795	5282782
1	paired	INF125	tRNA_14	paired	1	3691836	3691906	66	63	3	1	19640.3	0.0111845	1	1	paired	CP031795	5282782
1	paired	INF125	tRNA_14	paired	1	3691686	3691756	5	4	1	2	21269.8	0.000847314	1	0	paired	CP031795	5282782
1	paired	INF125	tRNA_15	paired	1	817179	817245	433	229	204	1	20747	0.0733774	1	1	paired	CP031795	5282782
1	paired	INF125	tRNA_16	paired	1	5026494	5026556	169	111	58	1	8749.09	0.0286392	1	1	paired	CP031795	5282782
1	paired	INF125	tRNA_17	paired	1	4669424	4669489	119	61	58	1	21394.3	0.0201661	1	1	paired	CP031795	5282782
1	paired	INF125	tRNA_18	paired	1	1415669	1415731	30	2	28	1	17378.6	0.00508388	1	1	paired	CP031795	5282782
1	paired	INF125	tRNA_18	paired	1	3632050	3632112	44	17	27	2	20270.8	0.00745636	1	1	paired	CP031795	5282782
1	paired	INF125	tRNA_18	paired	1	1415912	1415974	41	31	10	3	13923	0.00694798	1	1	paired	CP031795	5282782
1	paired	INF125	tRNA_18	paired	1	3632256	3632318	45	36	9	4	23337.8	0.00762583	1	1	paired	CP031795	5282782
1	paired	INF125	tRNA_18	paired	1	1415791	1415853	7	6	1	5	10170.4	0.00118624	1	0	paired	CP031795	5282782
1	paired	INF125	metG	paired	1	1689320	1689383	88	55	33	1	23617	0.0149127	1	1	paired	CP031795	5282782
1	paired	INF125	gapA	paired	1	3154399	3154474	100	21	79	1	20216.3	0.0169463	1	1	paired	CP031795	5282782
1	paired	INF125	mdh	paired	1	489725	489805	100	84	16	1	19250.4	0.0169463	1	1	paired	CP031795	5282782
1	paired	INF125	pgi	paired	1	4966582	4966645	205	163	42	1	24370.1	0.0347399	1	1	paired	CP031795	5282782
1	paired	INF125	phoE	paired	1	4154144	4154210	138	50	88	1	22199.1	0.0233859	1	1	paired	CP031795	5282782
1	paired	INF125	infB	paired	1	546154	546216	110	96	14	1	22267.6	0.0186409	1	1	paired	CP031795	5282782
1	paired	INF125	rpoB	paired	1	5017932	5017997	41	24	17	1	12050	0.00694798	1	1	paired	CP031795	5282782
1	paired	INF125	tonB	paired	1	2158251	2158313	57	37	20	1	17054.6	0.00965938	1	1	paired	CP031795	5282782
1	paired	INF144	tRNA_1	paired	1	539942	540006	73	53	20	1	9352.48	0.0580748	1	1	paired	LR890569	5249355
1	paired	INF144	tRNA_2	paired	1	1536069	1536130	19	16	3	1	19649.4	0.0151154	1	1	paired	LR890569	5249355
1	paired	INF144	tRNA_3	paired	1	1811372	1811450	54	15	39	1	16562.7	0.0429594	1	1	paired	LR890569	5249355
1	paired	INF144	tRNA_3	paired	1	4758079	4758157	4	4	0	2	17319.8	0.00318218	1	0	paired	LR890569	5249355
1	paired	INF144	tRNA_3	paired	1	4757931	4758009	0	0	0	3	NA	0	1	0	paired	LR890569	5249355
1	paired	INF144	tRNA_3	paired	1	4758223	4758301	35	33	2	4	20276.6	0.0278441	1	1	paired	LR890569	5249355
1	paired	INF144	tRNA_4	paired	1	2241284	2241351	6	3	3	1	14199.8	0.00477327	1	0	paired	LR890569	5249355
1	paired	INF144	tRNA_4	paired	1	2241203	2241270	6	1	5	2	15786.7	0.00477327	1	0	paired	LR890569	5249355
1	paired	INF144	tRNA_4	paired	1	2241122	2241189	15	1	14	3	23718.1	0.0119332	1	1	paired	LR890569	5249355
1	paired	INF144	tRNA_5	paired	1	3284007	3284086	24	9	15	1	12278.6	0.0190931	1	1	paired	LR890569	5249355
1	paired	INF144	tRNA_5	paired	1	3289506	3289585	18	8	10	2	7909.72	0.0143198	1	1	paired	LR890569	5249355
1	paired	INF144	tRNA_6	paired	1	3672995	3673065	22	2	20	1	24937.6	0.017502	1	1	paired	LR890569	5249355
1	paired	INF144	tRNA_6	paired	1	3673106	3673176	11	5	6	2	2021.64	0.00875099	1	1	paired	LR890569	5249355
1	paired	INF144	tRNA_7	paired	1	4494302	4494378	0	0	0	1	NA	0	1	0	paired	LR890569	5249355
1	paired	INF144	tRNA_7	paired	1	4494069	4494145	14	0	14	2	18304.5	0.0111376	1	1	paired	LR890569	5249355
1	paired	INF144	tRNA_7	paired	1	4494184	4494260	3	0	3	3	20839.3	0.00238663	1	0	paired	LR890569	5249355
1	paired	INF144	tRNA_9	paired	1	718023	718093	38	13	25	1	27222.1	0.0302307	1	1	paired	LR890569	5249355
1	paired	INF144	tRNA_9	paired	1	4800435	4800505	48	33	15	2	21403.3	0.0381862	1	1	paired	LR890569	5249355
1	paired	INF144	tRNA_10	paired	1	4986937	4987002	35	30	5	1	16893.9	0.0278441	1	1	paired	LR890569	5249355
1	paired	INF144	tRNA_10	paired	1	2026822	2026887	6	2	4	2	8206.33	0.00477327	1	0	paired	LR890569	5249355
1	paired	INF144	tRNA_10	paired	1	2027122	2027187	13	13	0	3	16733.2	0.0103421	1	1	paired	LR890569	5249355
1	paired	INF144	tRNA_11	paired	1	1747072	1747142	41	13	28	1	17806	0.0326173	1	1	paired	LR890569	5249355
1	paired	INF144	tRNA_11	paired	1	1757828	1757898	109	49	60	2	10599.1	0.0867144	1	1	paired	LR890569	5249355
1	paired	INF144	tRNA_11	paired	1	1789107	1789177	31	15	16	3	13767.4	0.0246619	1	1	paired	LR890569	5249355
1	paired	INF144	tRNA_11	paired	1	1748921	1748991	18	12	6	4	6647	0.0143198	1	1	paired	LR890569	5249355
1	paired	INF144	tRNA_12	paired	1	5050869	5050945	25	6	19	1	18707.6	0.0198886	1	1	paired	LR890569	5249355
1	paired	INF144	tRNA_13	paired	1	1419221	1419295	110	27	83	1	17875.3	0.0875099	1	1	paired	LR890569	5249355
1	paired	INF144	tRNA_14	paired	1	3673478	3673548	13	11	2	1	15057.9	0.0103421	1	1	paired	LR890569	5249355
1	paired	INF144	tRNA_14	paired	1	3673328	3673398	1	1	0	2	28810	0.000795545	1	0	paired	LR890569	5249355
1	paired	INF144	tRNA_15	paired	1	800151	800217	132	77	55	1	15542.8	0.105012	1	1	paired	LR890569	5249355
1	paired	INF144	tRNA_15	paired	1	786759	786825	61	18	43	2	16207.3	0.0485282	1	1	paired	LR890569	5249355
1	paired	INF144	tRNA_16	paired	1	4986750	4986812	29	18	11	1	11320.7	0.0230708	1	1	paired	LR890569	5249355
1	paired	INF144	tRNA_17	paired	1	4618932	4618997	27	17	10	1	17238.6	0.0214797	1	1	paired	LR890569	5249355
1	paired	INF144	tRNA_18	paired	1	1395723	1395785	6	3	3	1	18678.5	0.00477327	1	0	paired	LR890569	5249355
1	paired	INF144	tRNA_18	paired	1	3613591	3613653	2	2	0	2	8887.5	0.00159109	1	0	paired	LR890569	5249355
1	paired	INF144	tRNA_18	paired	1	1395966	1396028	13	12	1	3	20695	0.0103421	1	1	paired	LR890569	5249355
1	paired	INF144	tRNA_18	paired	1	3613894	3613956	8	7	1	4	15621	0.00636436	1	0	paired	LR890569	5249355
1	paired	INF144	tRNA_18	paired	1	1395845	1395907	5	2	3	5	16250	0.00397772	1	0	paired	LR890569	5249355
1	paired	INF144	metG	paired	1	1613548	1613611	22	13	9	1	14817.1	0.017502	1	1	paired	LR890569	5249355
1	paired	INF144	gapA	paired	1	3090360	3090435	28	4	24	1	23871.5	0.0222753	1	1	paired	LR890569	5249355
1	paired	INF144	mdh	paired	1	489811	489891	14	11	3	1	21887.2	0.0111376	1	1	paired	LR890569	5249355
1	paired	INF144	pgi	paired	1	4920995	4921058	36	30	6	1	23052.5	0.0286396	1	1	paired	LR890569	5249355
1	paired	INF144	phoE	paired	1	4132061	4132127	29	16	13	1	15049.6	0.0230708	1	1	paired	LR890569	5249355
1	paired	INF144	infB	paired	1	546233	546295	26	18	8	1	14391	0.0206842	1	1	paired	LR890569	5249355
1	paired	INF144	rpoB	paired	1	4978188	4978253	14	7	7	1	13050.8	0.0111376	1	1	paired	LR890569	5249355
1	paired	INF144	tonB	paired	1	2049334	2049396	13	12	1	1	17320.5	0.0103421	1	1	paired	LR890569	5249355
1	paired	INF148	tRNA_1	paired	1	539296	539360	603	382	221	1	8571.05	0.0831609	1	1	paired	LR890381	5460439
1	paired	INF148	tRNA_2	paired	1	1569728	1569789	82	71	11	1	30271.6	0.0113088	1	1	paired	LR890381	5460439
1	paired	INF148	tRNA_3	paired	1	1832694	1832772	271	63	208	1	18342.7	0.0373742	1	1	paired	LR890381	5460439
1	paired	INF148	tRNA_3	paired	1	4755214	4755292	33	20	13	2	8783.61	0.0045511	1	1	paired	LR890381	5460439
1	paired	INF148	tRNA_3	paired	1	4755066	4755144	12	3	9	3	37413.5	0.00165494	1	1	paired	LR890381	5460439
1	paired	INF148	tRNA_3	paired	1	4755358	4755436	250	196	54	4	25959.5	0.034478	1	1	paired	LR890381	5460439
1	paired	INF148	tRNA_4	paired	1	2261304	2261371	21	7	14	1	25614.2	0.00289615	1	1	paired	LR890381	5460439
1	paired	INF148	tRNA_4	paired	1	2261223	2261290	11	1	10	2	33315.7	0.00151703	1	1	paired	LR890381	5460439
1	paired	INF148	tRNA_4	paired	1	2261142	2261209	43	4	39	3	25317.7	0.00593022	1	1	paired	LR890381	5460439
1	paired	INF148	tRNA_5	paired	1	3288204	3288283	136	51	85	1	14017.4	0.018756	1	1	paired	LR890381	5460439
1	paired	INF148	tRNA_5	paired	1	3299613	3299692	69	31	38	2	10477.9	0.00951593	1	1	paired	LR890381	5460439
1	paired	INF148	tRNA_6	paired	1	3682133	3682203	116	28	88	1	25179.6	0.0159978	1	1	paired	LR890381	5460439
1	paired	INF148	tRNA_6	paired	1	3682244	3682314	84	42	42	2	3962.2	0.0115846	1	1	paired	LR890381	5460439
1	paired	INF148	tRNA_7	paired	1	4474366	4474442	8	1	7	1	32829.4	0.0011033	1	0	paired	LR890381	5460439
1	paired	INF148	tRNA_7	paired	1	4474133	4474209	70	1	69	2	27930.7	0.00965384	1	1	paired	LR890381	5460439
1	paired	INF148	tRNA_7	paired	1	4474248	4474324	12	0	12	3	15549.2	0.00165494	1	1	paired	LR890381	5460439
1	paired	INF148	tRNA_9	paired	1	718624	718694	178	64	114	1	30211.8	0.0245483	1	1	paired	LR890381	5460439
1	paired	INF148	tRNA_9	paired	1	4796397	4796467	224	146	78	2	23011	0.0308923	1	1	paired	LR890381	5460439
1	paired	INF148	tRNA_10	paired	1	5204357	5204422	180	147	33	1	21259.7	0.0248242	1	1	paired	LR890381	5460439
1	paired	INF148	tRNA_10	paired	1	2056893	2056958	65	19	46	2	15671.2	0.00896428	1	1	paired	LR890381	5460439
1	paired	INF148	tRNA_10	paired	1	2057193	2057258	138	113	25	3	22200.2	0.0190319	1	1	paired	LR890381	5460439
1	paired	INF148	tRNA_11	paired	1	1793946	1794016	224	53	171	1	18354.5	0.0308923	1	1	paired	LR890381	5460439
1	paired	INF148	tRNA_11	paired	1	1804703	1804773	960	437	523	2	7759.24	0.132396	1	1	paired	LR890381	5460439
1	paired	INF148	tRNA_11	paired	1	1810428	1810498	116	63	53	3	8751.02	0.0159978	1	1	paired	LR890381	5460439
1	paired	INF148	tRNA_11	paired	1	1795795	1795865	132	104	28	4	8522.66	0.0182044	1	1	paired	LR890381	5460439
1	paired	INF148	tRNA_12	paired	1	5261925	5262001	131	38	93	1	22634.6	0.0180665	1	1	paired	LR890381	5460439
1	paired	INF148	tRNA_13	paired	1	1452830	1452904	559	165	394	1	19676.9	0.0770928	1	1	paired	LR890381	5460439
1	paired	INF148	tRNA_14	paired	1	3682616	3682686	98	78	20	1	16213.9	0.0135154	1	1	paired	LR890381	5460439
1	paired	INF148	tRNA_14	paired	1	3682466	3682536	4	3	1	2	19507.2	0.000551648	1	0	paired	LR890381	5460439
1	paired	INF148	tRNA_15	paired	1	794594	794660	405	171	234	1	23641.6	0.0558544	1	1	paired	LR890381	5460439
1	paired	INF148	tRNA_16	paired	1	5204170	5204232	209	114	95	1	9647.44	0.0288236	1	1	paired	LR890381	5460439
1	paired	INF148	tRNA_17	paired	1	4621397	4621462	123	62	61	1	28215.4	0.0169632	1	1	paired	LR890381	5460439
1	paired	INF148	tRNA_18	paired	1	1429298	1429360	38	12	26	1	15851.9	0.00524066	1	1	paired	LR890381	5460439
1	paired	INF148	tRNA_18	paired	1	1429420	1429482	25	18	7	2	14693.3	0.0034478	1	1	paired	LR890381	5460439
1	paired	INF148	tRNA_18	paired	1	3623031	3623093	78	50	28	3	18026.7	0.0107571	1	1	paired	LR890381	5460439
1	paired	INF148	tRNA_18	paired	1	1429541	1429603	48	36	12	4	13120.1	0.00661978	1	1	paired	LR890381	5460439
1	paired	INF148	metG	paired	1	1645740	1645803	123	89	34	1	26272.4	0.0169632	1	1	paired	LR890381	5460439
1	paired	INF148	intI1	paired	1	5054121	5054185	402	182	220	1	14352.6	0.0554406	1	1	paired	LR890381	5460439
1	paired	INF148	gapA	paired	1	3093351	3093426	128	21	107	1	26753	0.0176527	1	1	paired	LR890381	5460439
1	paired	INF148	mdh	paired	1	489158	489238	119	101	18	1	19364.8	0.0164115	1	1	paired	LR890381	5460439
1	paired	INF148	pgi	paired	1	5144460	5144523	224	156	68	1	24319	0.0308923	1	1	paired	LR890381	5460439
1	paired	INF148	phoE	paired	1	4133575	4133641	171	77	94	1	25683.8	0.023583	1	1	paired	LR890381	5460439
1	paired	INF148	CTX-M-15	paired	1	5044625	5044691	75	51	24	1	14704.8	0.0103434	1	1	paired	LR890381	5460439
1	paired	INF148	infB	paired	1	545588	545650	127	92	35	1	17002.9	0.0175148	1	1	paired	LR890381	5460439
1	paired	INF148	rpoB	paired	1	5195674	5195739	64	30	34	1	11570.4	0.00882637	1	1	paired	LR890381	5460439
1	paired	INF148	tonB	paired	1	2079423	2079485	62	42	20	1	20268.1	0.00855054	1	1	paired	LR890381	5460439
1	paired	INF157	tRNA_1	paired	1	566156	566220	374	222	152	1	8915.2	0.0700637	1	1	paired	CP024528	5297108
1	paired	INF157	tRNA_2	paired	1	1534821	1534882	57	45	12	1	26771.6	0.0106782	1	1	paired	CP024528	5297108
1	paired	INF157	tRNA_3	paired	1	1880000	1880078	222	54	168	1	18337.4	0.0415886	1	1	paired	CP024528	5297108
1	paired	INF157	tRNA_3	paired	1	4813557	4813635	12	10	2	2	16754.8	0.00224803	1	1	paired	CP024528	5297108
1	paired	INF157	tRNA_3	paired	1	4813409	4813487	9	1	8	3	19648.7	0.00168603	1	0	paired	CP024528	5297108
1	paired	INF157	tRNA_3	paired	1	4813701	4813779	164	155	9	4	26019.9	0.0307231	1	1	paired	CP024528	5297108
1	paired	INF157	tRNA_4	paired	1	2308550	2308617	17	8	9	1	17108.2	0.00318471	1	1	paired	CP024528	5297108
1	paired	INF157	tRNA_4	paired	1	2308469	2308536	8	1	7	2	23538.2	0.00149869	1	0	paired	CP024528	5297108
1	paired	INF157	tRNA_4	paired	1	2308388	2308455	35	5	30	3	24034.6	0.00655676	1	1	paired	CP024528	5297108
1	paired	INF157	tRNA_5	paired	1	3296455	3296534	83	21	62	1	11837.2	0.0155489	1	1	paired	CP024528	5297108
1	paired	INF157	tRNA_5	paired	1	3299722	3299801	14	9	5	2	13190	0.0026227	1	1	paired	CP024528	5297108
1	paired	INF157	tRNA_6	paired	1	3715817	3715887	97	23	74	1	21896	0.0181716	1	1	paired	CP024528	5297108
1	paired	INF157	tRNA_6	paired	1	3715928	3715998	60	22	38	2	4197.78	0.0112402	1	1	paired	CP024528	5297108
1	paired	INF157	tRNA_7	paired	1	4543190	4543266	1	0	1	1	114	0.000187336	1	0	paired	CP024528	5297108
1	paired	INF157	tRNA_7	paired	1	4542957	4543033	89	0	89	2	19782.9	0.0166729	1	1	paired	CP024528	5297108
1	paired	INF157	tRNA_7	paired	1	4543072	4543148	4	0	4	3	43929.5	0.000749344	1	0	paired	CP024528	5297108
1	paired	INF157	tRNA_9	paired	1	751822	751892	164	68	96	1	30517.8	0.0307231	1	1	paired	CP024528	5297108
1	paired	INF157	tRNA_9	paired	1	4856385	4856455	174	99	75	2	23253	0.0325965	1	1	paired	CP024528	5297108
1	paired	INF157	tRNA_10	paired	1	5041213	5041278	112	80	32	1	21942.1	0.0209816	1	1	paired	CP024528	5297108
1	paired	INF157	tRNA_10	paired	1	2096180	2096245	50	22	28	2	13552.2	0.0093668	1	1	paired	CP024528	5297108
1	paired	INF157	tRNA_10	paired	1	2096480	2096545	118	93	25	3	19344.9	0.0221057	1	1	paired	CP024528	5297108
1	paired	INF157	tRNA_11	paired	1	1743993	1744063	177	33	144	1	16088.7	0.0331585	1	1	paired	CP024528	5297108
1	paired	INF157	tRNA_11	paired	1	1754750	1754820	616	284	332	2	9140.21	0.115399	1	1	paired	CP024528	5297108
1	paired	INF157	tRNA_11	paired	1	1857735	1857805	136	21	115	3	19164.4	0.0254777	1	1	paired	CP024528	5297108
1	paired	INF157	tRNA_11	paired	1	1745842	1745912	74	59	15	4	7390.34	0.0138629	1	1	paired	CP024528	5297108
1	paired	INF157	tRNA_12	paired	1	5098710	5098786	96	21	75	1	18350	0.0179843	1	1	paired	CP024528	5297108
1	paired	INF157	tRNA_13	paired	1	1417960	1418034	432	116	316	1	18932.2	0.0809292	1	1	paired	CP024528	5297108
1	paired	INF157	tRNA_14	paired	1	3716300	3716370	59	47	12	1	19803.3	0.0110528	1	1	paired	CP024528	5297108
1	paired	INF157	tRNA_14	paired	1	3716150	3716220	5	3	2	2	11505.2	0.00093668	1	0	paired	CP024528	5297108
1	paired	INF157	tRNA_15	paired	1	836428	836494	344	177	167	1	23724.1	0.0644436	1	1	paired	CP024528	5297108
1	paired	INF157	tRNA_16	paired	1	5041026	5041088	135	89	46	1	8249.24	0.0252904	1	1	paired	CP024528	5297108
1	paired	INF157	tRNA_17	paired	1	4677146	4677211	90	39	51	1	22497.9	0.0168602	1	1	paired	CP024528	5297108
1	paired	INF157	tRNA_18	paired	1	1394429	1394491	26	8	18	1	12749.3	0.00487074	1	1	paired	CP024528	5297108
1	paired	INF157	tRNA_18	paired	1	3656422	3656484	21	13	8	2	12795.3	0.00393406	1	1	paired	CP024528	5297108
1	paired	INF157	tRNA_18	paired	1	1394672	1394734	45	40	5	3	12802.4	0.00843012	1	1	paired	CP024528	5297108
1	paired	INF157	tRNA_18	paired	1	3656725	3656787	39	33	6	4	22049.1	0.00730611	1	1	paired	CP024528	5297108
1	paired	INF157	tRNA_18	paired	1	1394551	1394613	18	11	7	5	16708.1	0.00337205	1	1	paired	CP024528	5297108
1	paired	INF157	metG	paired	1	1612417	1612480	88	60	28	1	29440.4	0.0164856	1	1	paired	CP024528	5297108
1	paired	INF157	intI1	paired	1	3048646	3048710	90	18	72	1	22633.1	0.0168602	1	1	paired	CP024528	5297108
1	paired	INF157	intI1	paired	4	18381	18445	100	67	33	2	28269.9	0.0187336	8	1	paired	CP024531	89345
1	paired	INF157	intI1	paired	2	123401	123465	153	58	95	3	7072.9	0.0286624	1	1	paired	CP024529	221606
1	paired	INF157	gapA	paired	1	3164704	3164779	77	16	61	1	23955.8	0.0144249	1	1	paired	CP024528	5297108
1	paired	INF157	mdh	paired	1	516018	516098	82	70	12	1	18932.5	0.0153616	1	1	paired	CP024528	5297108
1	paired	INF157	pgi	paired	1	4975303	4975366	149	118	31	1	26779.4	0.0279131	1	1	paired	CP024528	5297108
1	paired	INF157	phoE	paired	1	4178870	4178936	116	49	67	1	24540.1	0.021731	1	1	paired	CP024528	5297108
1	paired	INF157	CTX-M-15	paired	4	56157	56223	38	9	29	1	24839.2	0.00711877	8	0	paired	CP024531	89345
1	paired	INF157	CTX-M-15	paired	1	4427677	4427743	53	8	45	2	27077.1	0.00992881	1	1	paired	CP024528	5297108
1	paired	INF157	IMP-4	paired	2	124320	124382	36	23	13	1	16963	0.0067441	1	1	paired	CP024529	221606
1	paired	INF157	infB	paired	1	572448	572510	96	81	15	1	21797	0.0179843	1	1	paired	CP024528	5297108
1	paired	INF157	rpoB	paired	1	5032464	5032529	36	15	21	1	13674.3	0.0067441	1	1	paired	CP024528	5297108
1	paired	INF157	tonB	paired	1	2118707	2118769	47	34	13	1	21043.3	0.0088048	1	1	paired	CP024528	5297108
1	paired	INF223	tRNA_1	paired	1	546049	546113	220	135	85	1	7679.63	0.0789379	1	1	paired	LR890595	5271210
1	paired	INF223	tRNA_2	paired	1	1576206	1576267	37	32	5	1	23296.6	0.0132759	1	1	paired	LR890595	5271210
1	paired	INF223	tRNA_3	paired	1	1845959	1846037	109	27	82	1	17646.9	0.0391102	1	1	paired	LR890595	5271210
1	paired	INF223	tRNA_3	paired	1	4795243	4795321	14	8	6	2	20474.7	0.00502332	1	1	paired	LR890595	5271210
1	paired	INF223	tRNA_3	paired	1	4795095	4795173	10	7	3	3	28276.1	0.00358809	1	1	paired	LR890595	5271210
1	paired	INF223	tRNA_3	paired	1	4795387	4795465	97	77	20	4	26899.4	0.0348044	1	1	paired	LR890595	5271210
1	paired	INF223	tRNA_4	paired	1	2266386	2266453	6	3	3	1	38333.8	0.00215285	1	0	paired	LR890595	5271210
1	paired	INF223	tRNA_4	paired	1	2266305	2266372	4	2	2	2	16482.2	0.00143523	1	0	paired	LR890595	5271210
1	paired	INF223	tRNA_4	paired	1	2266224	2266291	10	1	9	3	28096.7	0.00358809	1	1	paired	LR890595	5271210
1	paired	INF223	tRNA_5	paired	1	3218067	3218146	49	13	36	1	7145.76	0.0175816	1	1	paired	LR890595	5271210
1	paired	INF223	tRNA_5	paired	1	3221222	3221301	29	11	18	2	12874.4	0.0104055	1	1	paired	LR890595	5271210
1	paired	INF223	tRNA_6	paired	1	3650528	3650598	65	9	56	1	20718.9	0.0233226	1	1	paired	LR890595	5271210
1	paired	INF223	tRNA_6	paired	1	3650639	3650709	33	17	16	2	1438.52	0.0118407	1	1	paired	LR890595	5271210
1	paired	INF223	tRNA_7	paired	1	4484107	4484183	4	0	4	1	38853.5	0.00143523	1	0	paired	LR890595	5271210
1	paired	INF223	tRNA_7	paired	1	4483874	4483950	25	0	25	2	21825	0.00897022	1	1	paired	LR890595	5271210
1	paired	INF223	tRNA_7	paired	1	4483989	4484065	4	0	4	3	39941	0.00143523	1	0	paired	LR890595	5271210
1	paired	INF223	tRNA_9	paired	1	715930	716000	92	30	62	1	32603.9	0.0330104	1	1	paired	LR890595	5271210
1	paired	INF223	tRNA_9	paired	1	4836312	4836382	93	59	34	2	19998.5	0.0333692	1	1	paired	LR890595	5271210
1	paired	INF223	tRNA_10	paired	1	5020476	5020541	83	60	23	1	23483.5	0.0297811	1	1	paired	LR890595	5271210
1	paired	INF223	tRNA_10	paired	1	2049262	2049327	26	6	20	2	14115.7	0.00932903	1	1	paired	LR890595	5271210
1	paired	INF223	tRNA_10	paired	1	2049562	2049627	65	52	13	3	19042.6	0.0233226	1	1	paired	LR890595	5271210
1	paired	INF223	tRNA_11	paired	1	1790453	1790523	93	17	76	1	17367.8	0.0333692	1	1	paired	LR890595	5271210
1	paired	INF223	tRNA_11	paired	1	1818809	1818879	278	101	177	2	13262.1	0.0997488	1	1	paired	LR890595	5271210
1	paired	INF223	tRNA_11	paired	1	1823694	1823764	53	23	30	3	11987.5	0.0190169	1	1	paired	LR890595	5271210
1	paired	INF223	tRNA_11	paired	1	1792302	1792372	60	55	5	4	17073.6	0.0215285	1	1	paired	LR890595	5271210
1	paired	INF223	tRNA_12	paired	1	5077853	5077929	46	16	30	1	19786.6	0.0165052	1	1	paired	LR890595	5271210
1	paired	INF223	tRNA_13	paired	1	1458572	1458646	216	60	156	1	22411.9	0.0775027	1	1	paired	LR890595	5271210
1	paired	INF223	tRNA_14	paired	1	3651011	3651081	36	31	5	1	14985.2	0.0129171	1	1	paired	LR890595	5271210
1	paired	INF223	tRNA_14	paired	1	3650861	3650931	3	3	0	2	8224.67	0.00107643	1	0	paired	LR890595	5271210
1	paired	INF223	tRNA_15	paired	1	784669	784735	228	99	129	1	23347.4	0.0818084	1	1	paired	LR890595	5271210
1	paired	INF223	tRNA_16	paired	1	5020289	5020351	70	31	39	1	8329.44	0.0251166	1	1	paired	LR890595	5271210
1	paired	INF223	tRNA_17	paired	1	4655387	4655452	77	61	16	1	24210.6	0.0276283	1	1	paired	LR890595	5271210
1	paired	INF223	tRNA_18	paired	1	1435042	1435104	12	4	8	1	14921	0.0043057	1	1	paired	LR890595	5271210
1	paired	INF223	tRNA_18	paired	1	3591130	3591192	7	5	2	2	21093.1	0.00251166	1	0	paired	LR890595	5271210
1	paired	INF223	tRNA_18	paired	1	1435285	1435347	21	19	2	3	15362.5	0.00753498	1	1	paired	LR890595	5271210
1	paired	INF223	tRNA_18	paired	1	3591433	3591495	13	13	0	4	20180.5	0.00466451	1	1	paired	LR890595	5271210
1	paired	INF223	tRNA_18	paired	1	1435164	1435226	8	4	4	5	25059.6	0.00287047	1	0	paired	LR890595	5271210
1	paired	INF223	metG	paired	1	1655221	1655284	51	39	12	1	25045.5	0.0182992	1	1	paired	LR890595	5271210
1	paired	INF223	intI1	paired	2	94009	94073	42	28	14	1	19217.2	0.01507	1	1	paired	LR890596	244314
1	paired	INF223	gapA	paired	1	3063219	3063294	63	12	51	1	25069.3	0.022605	1	1	paired	LR890595	5271210
1	paired	INF223	mdh	paired	1	487323	487403	60	53	7	1	23244.6	0.0215285	1	1	paired	LR890595	5271210
1	paired	INF223	pgi	paired	1	4954535	4954598	81	56	25	1	27044.1	0.0290635	1	1	paired	LR890595	5271210
1	paired	INF223	phoE	paired	1	4121469	4121535	68	31	37	1	22946	0.024399	1	1	paired	LR890595	5271210
1	paired	INF223	CTX-M-15	paired	3	29972	30038	22	5	17	1	26722.6	0.00789379	5	0	paired	LR890597	60529
1	paired	INF223	infB	paired	1	552322	552384	57	42	15	1	18595.2	0.0204521	1	1	paired	LR890595	5271210
1	paired	INF223	rpoB	paired	1	5011727	5011792	25	18	7	1	13204.9	0.00897022	1	1	paired	LR890595	5271210
1	paired	INF223	tonB	paired	1	2071776	2071838	22	16	6	1	21816.5	0.00789379	1	1	paired	LR890595	5271210
1	paired	INF231	tRNA_1	paired	1	548240	548304	169	109	60	1	9708.18	0.0735742	1	1	paired	LR890356	5434095
1	paired	INF231	tRNA_2	paired	1	1612470	1612531	44	42	2	1	25992.2	0.0191554	1	1	paired	LR890356	5434095
1	paired	INF231	tRNA_3	paired	1	1940207	1940285	80	19	61	1	15387.4	0.034828	1	1	paired	LR890356	5434095
1	paired	INF231	tRNA_3	paired	1	4960425	4960503	8	5	3	2	28253.1	0.0034828	1	0	paired	LR890356	5434095
1	paired	INF231	tRNA_3	paired	1	4960277	4960355	5	1	4	3	16480.2	0.00217675	1	0	paired	LR890356	5434095
1	paired	INF231	tRNA_3	paired	1	4960569	4960647	85	70	15	4	22983.3	0.0370048	1	1	paired	LR890356	5434095
1	paired	INF231	tRNA_4	paired	1	2381926	2381993	11	5	6	1	27596.3	0.00478885	1	1	paired	LR890356	5434095
1	paired	INF231	tRNA_4	paired	1	2381845	2381912	2	1	1	2	37293	0.000870701	1	0	paired	LR890356	5434095
1	paired	INF231	tRNA_4	paired	1	2381764	2381831	20	2	18	3	17279.9	0.00870701	1	1	paired	LR890356	5434095
1	paired	INF231	tRNA_5	paired	1	3443919	3443998	47	14	33	1	12746.9	0.0204615	1	1	paired	LR890356	5434095
1	paired	INF231	tRNA_5	paired	1	3447771	3447850	37	17	20	2	6943.24	0.016108	1	1	paired	LR890356	5434095
1	paired	INF231	tRNA_6	paired	1	3868468	3868538	49	3	46	1	21565.1	0.0213322	1	1	paired	LR890356	5434095
1	paired	INF231	tRNA_6	paired	1	3868579	3868649	19	9	10	2	2719.32	0.00827166	1	1	paired	LR890356	5434095
1	paired	INF231	tRNA_7	paired	1	4672069	4672145	2	0	2	1	81839	0.000870701	1	0	paired	LR890356	5434095
1	paired	INF231	tRNA_7	paired	1	4671836	4671912	37	1	36	2	19153.2	0.016108	1	1	paired	LR890356	5434095
1	paired	INF231	tRNA_7	paired	1	4671951	4672027	5	0	5	3	30617.2	0.00217675	1	0	paired	LR890356	5434095
1	paired	INF231	tRNA_9	paired	1	750066	750136	57	25	32	1	22682.7	0.024815	1	1	paired	LR890356	5434095
1	paired	INF231	tRNA_9	paired	1	5001623	5001693	98	59	39	2	21143.4	0.0426643	1	1	paired	LR890356	5434095
1	paired	INF231	tRNA_10	paired	1	5178212	5178277	48	41	7	1	21495.1	0.0208968	1	1	paired	LR890356	5434095
1	paired	INF231	tRNA_10	paired	1	2150254	2150319	30	16	14	2	10462.1	0.0130605	1	1	paired	LR890356	5434095
1	paired	INF231	tRNA_10	paired	1	2150554	2150619	58	53	5	3	21352.4	0.0252503	1	1	paired	LR890356	5434095
1	paired	INF231	tRNA_11	paired	1	1879190	1879260	53	13	40	1	15091.4	0.0230736	1	1	paired	LR890356	5434095
1	paired	INF231	tRNA_11	paired	1	1912223	1912293	195	68	127	2	9594.93	0.0848933	1	1	paired	LR890356	5434095
1	paired	INF231	tRNA_11	paired	1	1917942	1918012	36	20	16	3	7400.11	0.0156726	1	1	paired	LR890356	5434095
1	paired	INF231	tRNA_11	paired	1	1881039	1881109	15	12	3	4	12538.7	0.00653026	1	1	paired	LR890356	5434095
1	paired	INF231	tRNA_12	paired	1	5235510	5235586	62	19	43	1	18709.9	0.0269917	1	1	paired	LR890356	5434095
1	paired	INF231	tRNA_13	paired	1	1495612	1495686	210	44	166	1	18014.9	0.0914236	1	1	paired	LR890356	5434095
1	paired	INF231	tRNA_14	paired	1	3868951	3869021	36	33	3	1	18459.6	0.0156726	1	1	paired	LR890356	5434095
1	paired	INF231	tRNA_14	paired	1	3868801	3868871	1	1	0	2	10959	0.00043535	1	0	paired	LR890356	5434095
1	paired	INF231	tRNA_15	paired	1	822324	822390	167	78	89	1	20078.3	0.0727035	1	1	paired	LR890356	5434095
1	paired	INF231	tRNA_16	paired	1	5178025	5178087	64	31	33	1	8000.64	0.0278624	1	1	paired	LR890356	5434095
1	paired	INF231	tRNA_17	paired	1	4829960	4830025	52	32	20	1	21817.8	0.0226382	1	1	paired	LR890356	5434095
1	paired	INF231	tRNA_18	paired	1	1472081	1472143	9	6	3	1	23440.8	0.00391815	1	0	paired	LR890356	5434095
1	paired	INF231	tRNA_18	paired	1	3809071	3809133	21	14	7	2	15460.3	0.00914236	1	1	paired	LR890356	5434095
1	paired	INF231	tRNA_18	paired	1	1472324	1472386	22	16	6	3	16836.7	0.00957771	1	1	paired	LR890356	5434095
1	paired	INF231	tRNA_18	paired	1	3809374	3809436	24	18	6	4	20025.4	0.0104484	1	1	paired	LR890356	5434095
1	paired	INF231	tRNA_18	paired	1	1472203	1472265	10	6	4	5	12872	0.0043535	1	1	paired	LR890356	5434095
1	paired	INF231	metG	paired	1	1688623	1688686	59	37	22	1	24050.4	0.0256857	1	1	paired	LR890356	5434095
1	paired	INF231	gapA	paired	1	3248856	3248931	47	7	40	1	19511.7	0.0204615	1	1	paired	LR890356	5434095
1	paired	INF231	mdh	paired	1	498102	498182	58	54	4	1	21132.4	0.0252503	1	1	paired	LR890356	5434095
1	paired	INF231	pgi	paired	1	5118251	5118314	78	47	31	1	22662.8	0.0339573	1	1	paired	LR890356	5434095
1	paired	INF231	phoE	paired	1	4324756	4324822	59	33	26	1	21930.9	0.0256857	1	1	paired	LR890356	5434095
1	paired	INF231	infB	paired	1	554533	554595	50	34	16	1	16962.9	0.0217675	1	1	paired	LR890356	5434095
1	paired	INF231	rpoB	paired	1	5169463	5169528	26	8	18	1	15223.3	0.0113191	1	1	paired	LR890356	5434095
1	paired	INF231	tonB	paired	1	2172764	2172826	32	23	9	1	18945.7	0.0139312	1	1	paired	LR890356	5434095
1	paired	INF247	tRNA_1	paired	1	578377	578441	344	220	124	1	8949.05	0.0733945	1	1	paired	LR890562	5206451
1	paired	INF247	tRNA_2	paired	1	1538480	1538541	69	61	8	1	18362.4	0.0147216	1	1	paired	LR890562	5206451
1	paired	INF247	tRNA_3	paired	1	1797478	1797556	189	38	151	1	17933.9	0.0403243	1	1	paired	LR890562	5206451
1	paired	INF247	tRNA_3	paired	1	4723578	4723656	13	8	5	2	16853.3	0.00277363	1	1	paired	LR890562	5206451
1	paired	INF247	tRNA_3	paired	1	4723430	4723508	6	0	6	3	15740.2	0.00128014	1	0	paired	LR890562	5206451
1	paired	INF247	tRNA_3	paired	1	4723722	4723800	162	141	21	4	24238.9	0.0345637	1	1	paired	LR890562	5206451
1	paired	INF247	tRNA_4	paired	1	2226175	2226242	17	8	9	1	25951.7	0.00362705	1	1	paired	LR890562	5206451
1	paired	INF247	tRNA_4	paired	1	2226094	2226161	13	5	8	2	19087.4	0.00277363	1	1	paired	LR890562	5206451
1	paired	INF247	tRNA_4	paired	1	2226013	2226080	39	2	37	3	25046.8	0.00832089	1	1	paired	LR890562	5206451
1	paired	INF247	tRNA_5	paired	1	3227642	3227721	94	41	53	1	9362.97	0.0200555	1	1	paired	LR890562	5206451
1	paired	INF247	tRNA_5	paired	1	3232702	3232781	37	18	19	2	8138.41	0.00789417	1	1	paired	LR890562	5206451
1	paired	INF247	tRNA_6	paired	1	3647315	3647385	88	17	71	1	21678	0.0187753	1	1	paired	LR890562	5206451
1	paired	INF247	tRNA_6	paired	1	3647426	3647496	54	23	31	2	3574.07	0.0115212	1	1	paired	LR890562	5206451
1	paired	INF247	tRNA_7	paired	1	4454799	4454875	6	3	3	1	16185.5	0.00128014	1	0	paired	LR890562	5206451
1	paired	INF247	tRNA_7	paired	1	4454566	4454642	65	2	63	2	20594.6	0.0138681	1	1	paired	LR890562	5206451
1	paired	INF247	tRNA_7	paired	1	4454681	4454757	2	0	2	3	10495.5	0.000426712	1	0	paired	LR890562	5206451
1	paired	INF247	tRNA_9	paired	1	756332	756402	159	68	91	1	23472.9	0.0339236	1	1	paired	LR890562	5206451
1	paired	INF247	tRNA_9	paired	1	4764767	4764837	162	104	58	2	21536.9	0.0345637	1	1	paired	LR890562	5206451
1	paired	INF247	tRNA_10	paired	1	4950392	4950457	100	75	25	1	18045.4	0.0213356	1	1	paired	LR890562	5206451
1	paired	INF247	tRNA_10	paired	1	2012745	2012810	30	10	20	2	9998.57	0.00640068	1	1	paired	LR890562	5206451
1	paired	INF247	tRNA_10	paired	1	2013045	2013110	114	93	21	3	19139.2	0.0243226	1	1	paired	LR890562	5206451
1	paired	INF247	tRNA_11	paired	1	1759216	1759286	128	41	87	1	8921.22	0.0273096	1	1	paired	LR890562	5206451
1	paired	INF247	tRNA_11	paired	1	1769972	1770042	553	252	301	2	7788.44	0.117986	1	1	paired	LR890562	5206451
1	paired	INF247	tRNA_11	paired	1	1775213	1775283	73	32	41	3	6445.53	0.015575	1	1	paired	LR890562	5206451
1	paired	INF247	tRNA_11	paired	1	1761065	1761135	66	50	16	4	7437.09	0.0140815	1	1	paired	LR890562	5206451
1	paired	INF247	tRNA_12	paired	1	5007748	5007824	91	30	61	1	16624.3	0.0194154	1	1	paired	LR890562	5206451
1	paired	INF247	tRNA_13	paired	1	1421617	1421691	333	100	233	1	18886.7	0.0710476	1	1	paired	LR890562	5206451
1	paired	INF247	tRNA_14	paired	1	3647798	3647868	53	42	11	1	18382.8	0.0113079	1	1	paired	LR890562	5206451
1	paired	INF247	tRNA_14	paired	1	3647648	3647718	5	5	0	2	30195.8	0.00106678	1	0	paired	LR890562	5206451
1	paired	INF247	tRNA_15	paired	1	825068	825134	288	154	134	1	18637.5	0.0614466	1	1	paired	LR890562	5206451
1	paired	INF247	tRNA_16	paired	1	4950205	4950267	126	63	63	1	10245.8	0.0268829	1	1	paired	LR890562	5206451
1	paired	INF247	tRNA_17	paired	1	4590821	4590886	89	41	48	1	21635.7	0.0189887	1	1	paired	LR890562	5206451
1	paired	INF247	tRNA_18	paired	1	1398086	1398148	21	4	17	1	23375	0.00448048	1	1	paired	LR890562	5206451
1	paired	INF247	tRNA_18	paired	1	3587929	3587991	29	16	13	2	17328.9	0.00618733	1	1	paired	LR890562	5206451
1	paired	INF247	tRNA_18	paired	1	1398329	1398391	44	35	9	3	16033	0.00938767	1	1	paired	LR890562	5206451
1	paired	INF247	tRNA_18	paired	1	3588232	3588294	38	31	7	4	14245.9	0.00810753	1	1	paired	LR890562	5206451
1	paired	INF247	tRNA_18	paired	1	1398208	1398270	17	14	3	5	13635.8	0.00362705	1	1	paired	LR890562	5206451
1	paired	INF247	metG	paired	1	1614511	1614574	102	68	34	1	21331.1	0.0217623	1	1	paired	LR890562	5206451
1	paired	INF247	intI1	paired	2	47276	47340	197	137	60	1	15470.2	0.0420312	1	1	paired	LR890563	159592
1	paired	INF247	gapA	paired	1	3085318	3085393	103	32	71	1	20389.4	0.0219757	1	1	paired	LR890562	5206451
1	paired	INF247	mdh	paired	1	528239	528319	109	101	8	1	19525	0.0232558	1	1	paired	LR890562	5206451
1	paired	INF247	pgi	paired	1	4884486	4884549	124	100	24	1	21066.2	0.0264562	1	1	paired	LR890562	5206451
1	paired	INF247	phoE	paired	1	4102663	4102729	114	51	63	1	18178.2	0.0243226	1	1	paired	LR890562	5206451
1	paired	INF247	CTX-M-14	paired	2	67864	67933	38	29	9	1	13017.6	0.00810753	1	1	paired	LR890563	159592
1	paired	INF247	CTX-M-14	paired	2	22421	22490	25	17	8	2	10681.5	0.0053339	1	1	paired	LR890563	159592
1	paired	INF247	infB	paired	1	584668	584730	67	53	14	1	19705.3	0.0142949	1	1	paired	LR890562	5206451
1	paired	INF247	rpoB	paired	1	4941643	4941708	37	20	17	1	11837.6	0.00789417	1	1	paired	LR890562	5206451
1	paired	INF247	tonB	paired	1	2035258	2035320	54	34	20	1	15107.6	0.0115212	1	1	paired	LR890562	5206451
1	paired	INF281	tRNA_1	paired	1	3072353	3072417	126	38	88	1	7789.23	0.0566547	1	1	paired	LR890515	5509891
1	paired	INF281	tRNA_2	paired	1	2017543	2017604	23	3	20	1	25068.4	0.0103417	1	1	paired	LR890515	5509891
1	paired	INF281	tRNA_3	unpaired	1	4127742	4127803	8	3	5	1	5657.88	0.00359712	1	0	paired	LR890515	5509891
1	paired	INF281	tRNA_3	paired	1	1673832	1673910	91	75	16	2	16279.6	0.0409173	1	1	paired	LR890515	5509891
1	paired	INF281	tRNA_3	paired	1	4127450	4127528	53	5	48	3	18796.6	0.0238309	1	1	paired	LR890515	5509891
1	paired	INF281	tRNA_3	paired	1	4127594	4127672	6	0	6	4	16590.7	0.00269784	1	0	paired	LR890515	5509891
1	paired	INF281	tRNA_4	paired	1	1157093	1157160	3	1	2	1	30380	0.00134892	1	0	paired	LR890515	5509891
1	paired	INF281	tRNA_4	paired	1	1157174	1157241	2	1	1	2	24661	0.000899281	1	0	paired	LR890515	5509891
1	paired	INF281	tRNA_4	paired	1	1157255	1157322	12	12	0	3	21465.8	0.00539568	1	1	paired	LR890515	5509891
1	paired	INF281	tRNA_5	paired	1	171313	171392	31	20	11	1	5236.1	0.0139388	1	1	paired	LR890515	5509891
1	paired	INF281	tRNA_5	paired	1	174576	174655	30	27	3	2	20758.2	0.0134892	1	1	paired	LR890515	5509891
1	paired	INF281	tRNA_6	paired	1	5240165	5240235	24	17	7	1	3352.33	0.0107914	1	1	paired	LR890515	5509891
1	paired	INF281	tRNA_6	paired	1	5240276	5240346	39	36	3	2	27682.7	0.017536	1	1	paired	LR890515	5509891
1	paired	INF281	tRNA_7	paired	1	4441563	4441639	23	23	0	1	16988.8	0.0103417	1	1	paired	LR890515	5509891
1	paired	INF281	tRNA_7	paired	1	4441448	4441524	1	1	0	2	19594	0.00044964	1	0	paired	LR890515	5509891
1	paired	INF281	tRNA_7	paired	1	4441330	4441406	2	2	0	3	34408	0.000899281	1	0	paired	LR890515	5509891
1	paired	INF281	tRNA_9	paired	1	4086399	4086469	114	24	90	1	22252.9	0.051259	1	1	paired	LR890515	5509891
1	paired	INF281	tRNA_9	paired	1	2860123	2860193	73	43	30	2	27248.8	0.0328237	1	1	paired	LR890515	5509891
1	paired	INF281	tRNA_10	paired	1	1375665	1375730	50	9	41	1	16717.9	0.022482	1	1	paired	LR890515	5509891
1	paired	INF281	tRNA_10	paired	1	1375965	1376030	16	15	1	2	17672	0.00719425	1	1	paired	LR890515	5509891
1	paired	INF281	tRNA_10	paired	1	3907606	3907671	66	21	45	3	15938.1	0.0296763	1	1	paired	LR890515	5509891
1	paired	INF281	tRNA_11	paired	1	1696105	1696175	96	58	38	1	7122.92	0.0431655	1	1	paired	LR890515	5509891
1	paired	INF281	tRNA_11	paired	1	1710255	1710325	184	82	102	2	8203.12	0.0827338	1	1	paired	LR890515	5509891
1	paired	INF281	tRNA_11	paired	1	1712104	1712174	32	27	5	3	19022.1	0.0143885	1	1	paired	LR890515	5509891
1	paired	INF281	tRNA_11	paired	1	1701352	1701422	59	35	24	4	7162.88	0.0265288	1	1	paired	LR890515	5509891
1	paired	INF281	tRNA_12	paired	1	3850253	3850329	56	41	15	1	19277.3	0.0251799	1	1	paired	LR890515	5509891
1	paired	INF281	tRNA_13	paired	1	2193117	2193191	153	120	33	1	16761.7	0.068795	1	1	paired	LR890515	5509891
1	paired	INF281	tRNA_14	paired	1	5239793	5239863	37	4	33	1	13657.6	0.0166367	1	1	paired	LR890515	5509891
1	paired	INF281	tRNA_14	paired	1	5239943	5240013	2	1	1	2	2963.5	0.000899281	1	0	paired	LR890515	5509891
1	paired	INF281	tRNA_15	paired	1	2791336	2791402	137	78	59	1	19779.1	0.0616007	1	1	paired	LR890515	5509891
1	paired	INF281	tRNA_16	paired	1	3907796	3907858	51	22	29	1	9721.41	0.0229317	1	1	paired	LR890515	5509891
1	paired	INF281	tRNA_17	paired	1	4269259	4269324	44	14	30	1	20037.2	0.0197842	1	1	paired	LR890515	5509891
1	paired	INF281	tRNA_18	paired	1	5299371	5299433	20	6	14	1	15203.9	0.00899281	1	1	paired	LR890515	5509891
1	paired	INF281	tRNA_18	paired	1	2216659	2216721	11	7	4	2	19084.6	0.00494604	1	1	paired	LR890515	5509891
1	paired	INF281	tRNA_18	paired	1	5299674	5299736	5	2	3	3	21455.4	0.0022482	1	0	paired	LR890515	5509891
1	paired	INF281	tRNA_18	paired	1	2216537	2216599	9	3	6	4	16916.2	0.00404676	1	0	paired	LR890515	5509891
1	paired	INF281	tRNA_18	paired	1	2216416	2216478	22	3	19	5	15188.1	0.00989209	1	1	paired	LR890515	5509891
1	paired	INF281	metG	paired	1	1939934	1939997	46	21	25	1	23873.6	0.0206835	1	1	paired	LR890515	5509891
1	paired	INF281	intI1	paired	3	26507	26571	74	47	27	1	13138.7	0.0332734	1	1	paired	LR890517	128238
1	paired	INF281	gapA	paired	1	357273	357348	58	44	14	1	18836.2	0.0260791	1	1	paired	LR890515	5509891
1	paired	INF281	mdh	paired	1	3122476	3122556	54	9	45	1	20362	0.0242806	1	1	paired	LR890515	5509891
1	paired	INF281	pgi	paired	1	3967572	3967635	59	18	41	1	21785.8	0.0265288	1	1	paired	LR890515	5509891
1	paired	INF281	phoE	paired	1	4786277	4786343	51	26	25	1	20227.2	0.0229317	1	1	paired	LR890515	5509891
1	paired	INF281	CTX-M-15	paired	3	49144	49210	13	8	5	1	21032.5	0.00584532	1	1	paired	LR890517	128238
1	paired	INF281	CTX-M-15	paired	1	740678	740744	15	6	9	2	14031.4	0.0067446	1	1	paired	LR890515	5509891
1	paired	INF281	OXA-48	paired	6	11315	11385	47	21	26	1	36132.9	0.0211331	6	0	paired	LR890520	65499
1	paired	INF281	infB	paired	1	3066063	3066125	54	16	38	1	17983.4	0.0242806	1	1	paired	LR890515	5509891
1	paired	INF281	rpoB	paired	1	3916289	3916354	24	14	10	1	19300	0.0107914	1	1	paired	LR890515	5509891
1	paired	INF281	tonB	paired	1	1353455	1353518	18	2	16	1	19624.3	0.00809353	1	1	paired	LR890515	5509891
1	paired	INF291	tRNA_1	paired	1	537988	538052	509	272	237	1	12668.9	0.0576705	2	1	paired	LR890388	5086838
1	paired	INF291	tRNA_2	paired	1	1579820	1579881	206	100	106	1	22658.9	0.0233401	2	1	paired	LR890388	5086838
1	paired	INF291	tRNA_3	paired	1	1827693	1827771	404	99	305	1	17637.8	0.0457738	2	1	paired	LR890388	5086838
1	paired	INF291	tRNA_3	paired	1	4617132	4617210	26	20	6	2	14683.3	0.00294584	2	1	paired	LR890388	5086838
1	paired	INF291	tRNA_3	paired	1	4616984	4617062	17	3	14	3	31906.1	0.00192613	2	0	paired	LR890388	5086838
1	paired	INF291	tRNA_3	paired	1	4617276	4617354	292	228	64	4	25225.1	0.0330841	2	1	paired	LR890388	5086838
1	paired	INF291	tRNA_4	paired	1	2248374	2248441	75	55	20	1	20064.7	0.00849762	2	1	paired	LR890388	5086838
1	paired	INF291	tRNA_4	paired	1	2248293	2248360	38	19	19	2	20962.2	0.00430546	2	1	paired	LR890388	5086838
1	paired	INF291	tRNA_4	paired	1	2248212	2248279	60	34	26	3	20748.7	0.0067981	2	1	paired	LR890388	5086838
1	paired	INF291	tRNA_5	paired	1	3143851	3143930	113	57	56	1	8597.4	0.0128031	2	1	paired	LR890388	5086838
1	paired	INF291	tRNA_5	paired	1	3147369	3147448	74	62	12	2	19047.3	0.00838432	2	1	paired	LR890388	5086838
1	paired	INF291	tRNA_6	paired	1	3542145	3542215	94	7	87	1	20983.9	0.0106504	2	1	paired	LR890388	5086838
1	paired	INF291	tRNA_6	paired	1	3542256	3542326	30	11	19	2	5179.5	0.00339905	2	1	paired	LR890388	5086838
1	paired	INF291	tRNA_7	paired	1	4351176	4351252	3	2	1	1	14283.3	0.000339905	2	0	paired	LR890388	5086838
1	paired	INF291	tRNA_7	paired	1	4350944	4351020	65	2	63	2	22217.2	0.0073646	2	1	paired	LR890388	5086838
1	paired	INF291	tRNA_7	paired	1	4351059	4351135	7	0	7	3	24153.6	0.000793111	2	0	paired	LR890388	5086838
1	paired	INF291	tRNA_9	paired	1	691274	691344	360	109	251	1	23221.5	0.0407886	2	1	paired	LR890388	5086838
1	paired	INF291	tRNA_9	paired	1	4656985	4657055	353	233	120	2	21339.1	0.0399955	2	1	paired	LR890388	5086838
1	paired	INF291	tRNA_10	paired	1	4832147	4832212	163	102	61	1	17826.6	0.0184682	2	1	paired	LR890388	5086838
1	paired	INF291	tRNA_10	paired	1	2029586	2029651	188	6	182	2	21994.5	0.0213007	2	1	paired	LR890388	5086838
1	paired	INF291	tRNA_10	paired	1	2029709	2029774	109	81	28	3	18594.1	0.0123499	2	1	paired	LR890388	5086838
1	paired	INF291	tRNA_11	paired	1	1791281	1791351	234	38	196	1	14537.3	0.0265126	2	1	paired	LR890388	5086838
1	paired	INF291	tRNA_11	paired	1	1801941	1802011	1037	470	567	2	7877.12	0.117494	2	1	paired	LR890388	5086838
1	paired	INF291	tRNA_11	paired	1	1805431	1805501	89	42	47	3	7920.7	0.0100838	2	1	paired	LR890388	5086838
1	paired	INF291	tRNA_11	paired	1	1793129	1793199	88	71	17	4	7407.3	0.00997054	2	1	paired	LR890388	5086838
1	paired	INF291	tRNA_12	paired	1	4889624	4889700	118	45	73	1	19544.5	0.0133696	2	1	paired	LR890388	5086838
1	paired	INF291	tRNA_13	paired	1	1458728	1458802	569	70	499	1	23689.9	0.0644686	2	1	paired	LR890388	5086838
1	paired	INF291	tRNA_14	paired	1	3542629	3542699	65	60	5	1	22736.1	0.0073646	2	1	paired	LR890388	5086838
1	paired	INF291	tRNA_14	paired	1	3542478	3542548	4	4	0	2	25719.5	0.000453206	2	0	paired	LR890388	5086838
1	paired	INF291	tRNA_15	paired	1	778995	779061	897	538	359	1	20355.2	0.101632	2	1	paired	LR890388	5086838
1	paired	INF291	tRNA_16	paired	1	4831960	4832022	190	95	95	1	8594.18	0.0215273	2	1	paired	LR890388	5086838
1	paired	INF291	tRNA_17	paired	1	4489695	4489760	337	229	108	1	20566	0.0381826	2	1	paired	LR890388	5086838
1	paired	INF291	tRNA_18	paired	1	1384980	1385042	119	7	112	1	21369.3	0.0134829	2	1	paired	LR890388	5086838
1	paired	INF291	tRNA_18	paired	1	3480062	3480124	157	19	138	2	17463.7	0.0177884	2	1	paired	LR890388	5086838
1	paired	INF291	tRNA_18	paired	1	1385223	1385285	82	66	16	3	18622.5	0.00929073	2	1	paired	LR890388	5086838
1	paired	INF291	tRNA_18	paired	1	3480268	3480330	78	61	17	4	20298.7	0.00883753	2	1	paired	LR890388	5086838
1	paired	INF291	tRNA_18	paired	1	1385102	1385164	33	11	22	5	23192.4	0.00373895	2	1	paired	LR890388	5086838
1	paired	INF291	metG	paired	1	1658937	1659000	254	99	155	1	21268.4	0.0287786	2	1	paired	LR890388	5086838
1	paired	INF291	gapA	unpaired	1	3001624	3001685	214	149	65	1	22833.6	0.0242465	2	1	paired	LR890388	5086838
1	paired	INF291	mdh	paired	1	483082	483162	189	147	42	1	20359	0.021414	2	1	paired	LR890388	5086838
1	paired	INF291	pgi	paired	1	4771501	4771564	374	203	171	1	22261.4	0.0423748	2	1	paired	LR890388	5086838
1	paired	INF291	phoE	paired	1	4018600	4018666	286	98	188	1	20715.6	0.0324043	2	1	paired	LR890388	5086838
1	paired	INF291	infB	paired	1	544296	544358	107	86	21	1	19945.4	0.0121233	2	1	paired	LR890388	5086838
1	paired	INF291	rpoB	paired	1	4823521	4823586	44	21	23	1	14349.3	0.00498527	2	1	paired	LR890388	5086838
1	paired	INF291	tonB	paired	1	2051723	2051785	75	50	25	1	18259.6	0.00849762	2	1	paired	LR890388	5086838
1	paired	INF331	tRNA_1	paired	1	539854	539918	551	306	245	1	11338.8	0.0708773	2	1	paired	LR890424	5243953
1	paired	INF331	tRNA_2	paired	1	1572643	1572704	99	77	22	1	28711	0.0127348	2	1	paired	LR890424	5243953
1	paired	INF331	tRNA_3	paired	1	1887125	1887203	390	89	301	1	18845.1	0.0501672	2	1	paired	LR890424	5243953
1	paired	INF331	tRNA_3	paired	1	4768624	4768702	21	12	9	2	18271	0.00270131	2	1	paired	LR890424	5243953
1	paired	INF331	tRNA_3	paired	1	4768476	4768554	4	2	2	3	23477.5	0.000514536	2	0	paired	LR890424	5243953
1	paired	INF331	tRNA_3	paired	1	4768768	4768846	323	259	64	4	23636.2	0.0415488	2	1	paired	LR890424	5243953
1	paired	INF331	tRNA_4	paired	1	2304114	2304181	36	18	18	1	20712.6	0.00463082	2	1	paired	LR890424	5243953
1	paired	INF331	tRNA_4	paired	1	2304033	2304100	15	7	8	2	26136.8	0.00192951	2	0	paired	LR890424	5243953
1	paired	INF331	tRNA_4	paired	1	2303952	2304019	70	7	63	3	21547.8	0.00900437	2	1	paired	LR890424	5243953
1	paired	INF331	tRNA_5	paired	1	3260620	3260699	118	40	78	1	10878.1	0.0151788	2	1	paired	LR890424	5243953
1	paired	INF331	tRNA_5	paired	1	3265681	3265760	36	24	12	2	15064.5	0.00463082	2	1	paired	LR890424	5243953
1	paired	INF331	tRNA_6	paired	1	3670227	3670297	98	20	78	1	24491.6	0.0126061	2	1	paired	LR890424	5243953
1	paired	INF331	tRNA_6	paired	1	3670338	3670408	35	16	19	2	7230.57	0.00450219	2	1	paired	LR890424	5243953
1	paired	INF331	tRNA_7	paired	1	4476958	4477034	3	2	1	1	80981.7	0.000385902	2	0	paired	LR890424	5243953
1	paired	INF331	tRNA_7	paired	1	4476725	4476801	139	2	137	2	22009.9	0.0178801	2	1	paired	LR890424	5243953
1	paired	INF331	tRNA_7	paired	1	4476840	4476916	8	0	8	3	17566.2	0.00102907	2	0	paired	LR890424	5243953
1	paired	INF331	tRNA_9	paired	1	720247	720317	340	102	238	1	27287.7	0.0437355	2	1	paired	LR890424	5243953
1	paired	INF331	tRNA_9	paired	1	4809815	4809885	300	224	76	2	23078.6	0.0385902	2	1	paired	LR890424	5243953
1	paired	INF331	tRNA_10	paired	1	4992989	4993054	178	134	44	1	19175.4	0.0228968	2	1	paired	LR890424	5243953
1	paired	INF331	tRNA_10	paired	1	2096389	2096454	120	16	104	2	20959	0.0154361	2	1	paired	LR890424	5243953
1	paired	INF331	tRNA_10	paired	1	2096689	2096754	161	105	56	3	19453.3	0.0207101	2	1	paired	LR890424	5243953
1	paired	INF331	tRNA_11	paired	1	1784332	1784402	199	22	177	1	21866.1	0.0255981	2	1	paired	LR890424	5243953
1	paired	INF331	tRNA_11	paired	1	1859619	1859689	485	134	351	2	19870.5	0.0623874	2	1	paired	LR890424	5243953
1	paired	INF331	tRNA_11	paired	1	1864860	1864930	163	37	126	3	4457.36	0.0209673	2	1	paired	LR890424	5243953
1	paired	INF331	tRNA_11	paired	1	1786181	1786251	237	199	38	4	17856.1	0.0304862	2	1	paired	LR890424	5243953
1	paired	INF331	tRNA_12	paired	1	5050490	5050566	116	38	78	1	19858.8	0.0149215	2	1	paired	LR890424	5243953
1	paired	INF331	tRNA_13	paired	1	1455792	1455866	1003	231	772	1	19508.8	0.12902	2	1	paired	LR890424	5243953
1	paired	INF331	tRNA_14	paired	1	3670710	3670780	68	64	4	1	21553.1	0.00874711	2	1	paired	LR890424	5243953
1	paired	INF331	tRNA_14	paired	1	3670560	3670630	3	3	0	2	8228	0.000385902	2	0	paired	LR890424	5243953
1	paired	INF331	tRNA_15	paired	1	816057	816123	481	180	301	1	21694.2	0.0618729	2	1	paired	LR890424	5243953
1	paired	INF331	tRNA_16	paired	1	4992802	4992864	290	172	118	1	8700.12	0.0373038	2	1	paired	LR890424	5243953
1	paired	INF331	tRNA_17	paired	1	4630192	4630257	207	103	104	1	25409.8	0.0266272	2	1	paired	LR890424	5243953
1	paired	INF331	tRNA_18	paired	1	1432260	1432322	33	2	31	1	21885.9	0.00424492	2	1	paired	LR890424	5243953
1	paired	INF331	tRNA_18	paired	1	3610840	3610902	63	18	45	2	16935.9	0.00810394	2	1	paired	LR890424	5243953
1	paired	INF331	tRNA_18	paired	1	1432503	1432565	78	72	6	3	12909.9	0.0100334	2	1	paired	LR890424	5243953
1	paired	INF331	tRNA_18	paired	1	3611143	3611205	66	59	7	4	18396.7	0.00848984	2	1	paired	LR890424	5243953
1	paired	INF331	tRNA_18	paired	1	1432382	1432444	12	6	6	5	18041.8	0.00154361	2	0	paired	LR890424	5243953
1	paired	INF331	metG	paired	1	1650207	1650270	124	74	50	1	27150.3	0.0159506	2	1	paired	LR890424	5243953
1	paired	INF331	gapA	paired	1	3120983	3121058	167	41	126	1	23475.7	0.0214819	2	1	paired	LR890424	5243953
1	paired	INF331	mdh	paired	1	489716	489796	156	126	30	1	17181.1	0.0200669	2	1	paired	LR890424	5243953
1	paired	INF331	pgi	paired	1	4927048	4927111	334	253	81	1	25783.9	0.0429637	2	1	paired	LR890424	5243953
1	paired	INF331	phoE	paired	1	4128513	4128579	192	83	109	1	21507.5	0.0246977	2	1	paired	LR890424	5243953
1	paired	INF331	infB	paired	1	546146	546208	128	106	22	1	22484.4	0.0164651	2	1	paired	LR890424	5243953
1	paired	INF331	rpoB	paired	1	4984240	4984305	44	23	21	1	11705.4	0.00565989	2	1	paired	LR890424	5243953
1	paired	INF331	tonB	paired	1	2118902	2118964	80	46	34	1	18144.5	0.0102907	2	1	paired	LR890424	5243953
1	paired	INF346	tRNA_1	paired	1	560965	561029	338	185	153	1	10147.8	0.0506291	1	1	paired	LR890643	5222404
1	paired	INF346	tRNA_2	paired	1	1526613	1526674	73	56	17	1	25071.2	0.0109347	1	1	paired	LR890643	5222404
1	paired	INF346	tRNA_3	paired	1	1777235	1777313	261	52	209	1	17889.3	0.0390953	1	1	paired	LR890643	5222404
1	paired	INF346	tRNA_3	paired	1	4737940	4738018	14	12	2	2	21345.5	0.00209706	1	1	paired	LR890643	5222404
1	paired	INF346	tRNA_3	paired	1	4737792	4737870	5	2	3	3	25323.2	0.000748951	1	0	paired	LR890643	5222404
1	paired	INF346	tRNA_3	paired	1	4738084	4738162	190	166	24	4	20075.4	0.0284602	1	1	paired	LR890643	5222404
1	paired	INF346	tRNA_4	paired	1	2209420	2209487	36	25	11	1	22567.4	0.00539245	1	1	paired	LR890643	5222404
1	paired	INF346	tRNA_4	paired	1	2209339	2209406	11	3	8	2	21240.3	0.00164769	1	1	paired	LR890643	5222404
1	paired	INF346	tRNA_4	paired	1	2209258	2209325	63	2	61	3	20315.9	0.00943679	1	1	paired	LR890643	5222404
1	paired	INF346	tRNA_5	paired	1	3215264	3215343	86	28	58	1	11489.9	0.012882	1	1	paired	LR890643	5222404
1	paired	INF346	tRNA_5	paired	1	3220396	3220475	39	23	16	2	11469.9	0.00584182	1	1	paired	LR890643	5222404
1	paired	INF346	tRNA_6	paired	1	3596092	3596162	70	8	62	1	23658.8	0.0104853	1	1	paired	LR890643	5222404
1	paired	INF346	tRNA_6	paired	1	3596203	3596273	30	11	19	2	11209.6	0.00449371	1	1	paired	LR890643	5222404
1	paired	INF346	tRNA_7	paired	1	4447785	4447861	2	0	2	1	114	0.000299581	1	0	paired	LR890643	5222404
1	paired	INF346	tRNA_7	paired	1	4447552	4447628	93	2	91	2	22278	0.0139305	1	1	paired	LR890643	5222404
1	paired	INF346	tRNA_7	paired	1	4447667	4447743	6	0	6	3	14319.3	0.000898742	1	0	paired	LR890643	5222404
1	paired	INF346	tRNA_9	paired	1	743720	743790	214	59	155	1	26010.1	0.0320551	1	1	paired	LR890643	5222404
1	paired	INF346	tRNA_9	paired	1	4779131	4779201	208	152	56	2	17913.5	0.0311564	1	1	paired	LR890643	5222404
1	paired	INF346	tRNA_10	paired	1	4962184	4962249	98	82	16	1	19883.9	0.0146794	1	1	paired	LR890643	5222404
1	paired	INF346	tRNA_10	paired	1	1995148	1995213	80	15	65	2	17959.8	0.0119832	1	1	paired	LR890643	5222404
1	paired	INF346	tRNA_10	paired	1	1995448	1995513	119	93	26	3	16444.4	0.017825	1	1	paired	LR890643	5222404
1	paired	INF346	tRNA_11	paired	1	1738972	1739042	202	21	181	1	16583.7	0.0302576	1	1	paired	LR890643	5222404
1	paired	INF346	tRNA_11	paired	1	1749729	1749799	1234	562	672	2	8081.61	0.184841	1	1	paired	LR890643	5222404
1	paired	INF346	tRNA_11	paired	1	1754970	1755040	160	44	116	3	5617.1	0.0239664	1	1	paired	LR890643	5222404
1	paired	INF346	tRNA_11	paired	1	1740821	1740891	111	89	22	4	6818.41	0.0166267	1	1	paired	LR890643	5222404
1	paired	INF346	tRNA_12	paired	1	5019598	5019674	109	32	77	1	20620.8	0.0163271	1	1	paired	LR890643	5222404
1	paired	INF346	tRNA_13	paired	1	1409753	1409827	700	140	560	1	18742.4	0.104853	1	1	paired	LR890643	5222404
1	paired	INF346	tRNA_14	paired	1	3596575	3596645	52	48	4	1	14699.4	0.0077891	1	1	paired	LR890643	5222404
1	paired	INF346	tRNA_14	paired	1	3596425	3596495	4	3	1	2	25057.2	0.000599161	1	0	paired	LR890643	5222404
1	paired	INF346	tRNA_15	paired	1	828325	828391	571	288	283	1	20774	0.0855303	1	1	paired	LR890643	5222404
1	paired	INF346	tRNA_16	paired	1	4961997	4962059	182	105	77	1	8644.55	0.0272618	1	1	paired	LR890643	5222404
1	paired	INF346	tRNA_17	paired	1	4597912	4597977	166	88	78	1	18822.6	0.0248652	1	1	paired	LR890643	5222404
1	paired	INF346	tRNA_18	paired	1	1386222	1386284	28	1	27	1	20354.5	0.00419413	1	1	paired	LR890643	5222404
1	paired	INF346	tRNA_18	paired	1	3536697	3536759	35	12	23	2	12279.8	0.00524266	1	1	paired	LR890643	5222404
1	paired	INF346	tRNA_18	paired	1	1386465	1386527	57	52	5	3	12674.8	0.00853805	1	1	paired	LR890643	5222404
1	paired	INF346	tRNA_18	paired	1	3537000	3537062	57	52	5	4	14506.9	0.00853805	1	1	paired	LR890643	5222404
1	paired	INF346	tRNA_18	paired	1	1386344	1386406	15	6	9	5	11326.3	0.00224685	1	1	paired	LR890643	5222404
1	paired	INF346	metG	paired	1	1604183	1604246	96	68	28	1	20662.8	0.0143799	1	1	paired	LR890643	5222404
1	paired	INF346	gapA	paired	1	3074978	3075053	130	25	105	1	21343.3	0.0194727	1	1	paired	LR890643	5222404
1	paired	INF346	mdh	paired	1	502233	502313	107	89	18	1	16594.1	0.0160276	1	1	paired	LR890643	5222404
1	paired	INF346	pgi	paired	1	4902218	4902281	247	197	50	1	21466.3	0.0369982	1	1	paired	LR890643	5222404
1	paired	INF346	phoE	paired	1	4108534	4108600	160	47	113	1	21061.2	0.0239664	1	1	paired	LR890643	5222404
1	paired	INF346	infB	paired	1	567257	567319	108	97	11	1	19113.4	0.0161774	1	1	paired	LR890643	5222404
1	paired	INF346	rpoB	paired	1	4953435	4953500	51	16	35	1	13701.8	0.0076393	1	1	paired	LR890643	5222404
1	paired	INF346	tonB	paired	1	2017682	2017744	58	41	17	1	16988.5	0.00868784	1	1	paired	LR890643	5222404
1	paired	INF354	tRNA_1	paired	1	555570	555634	375	241	134	1	9297.28	0.0534493	1	1	paired	LR890369	5359358
1	paired	INF354	tRNA_2	paired	1	1635931	1635992	63	54	9	1	21566	0.00897948	1	1	paired	LR890369	5359358
1	paired	INF354	tRNA_3	paired	1	1886254	1886332	205	61	144	1	17598.3	0.0292189	1	1	paired	LR890369	5359358
1	paired	INF354	tRNA_3	paired	1	4883066	4883144	20	18	2	2	17457.3	0.00285063	1	1	paired	LR890369	5359358
1	paired	INF354	tRNA_3	paired	1	4882918	4882996	10	7	3	3	13459.3	0.00142531	1	1	paired	LR890369	5359358
1	paired	INF354	tRNA_3	paired	1	4883210	4883288	183	167	16	4	21442.5	0.0260832	1	1	paired	LR890369	5359358
1	paired	INF354	tRNA_4	paired	1	2296591	2296658	26	17	9	1	30043.7	0.00370581	1	1	paired	LR890369	5359358
1	paired	INF354	tRNA_4	paired	1	2296510	2296577	21	6	15	2	22208.6	0.00299316	1	1	paired	LR890369	5359358
1	paired	INF354	tRNA_4	paired	1	2296429	2296496	44	7	37	3	33761.3	0.00627138	1	1	paired	LR890369	5359358
1	paired	INF354	tRNA_5	paired	1	3307351	3307430	77	31	46	1	7619.29	0.0109749	1	1	paired	LR890369	5359358
1	paired	INF354	tRNA_5	paired	1	3310762	3310841	33	15	18	2	14827.9	0.00470354	1	1	paired	LR890369	5359358
1	paired	INF354	tRNA_6	paired	1	3743090	3743160	107	16	91	1	22962.1	0.0152509	1	1	paired	LR890369	5359358
1	paired	INF354	tRNA_6	paired	1	3743201	3743271	37	14	23	2	13860.9	0.00527366	1	1	paired	LR890369	5359358
1	paired	INF354	tRNA_7	paired	1	4559407	4559483	3	0	3	1	13300.7	0.000427594	1	0	paired	LR890369	5359358
1	paired	INF354	tRNA_7	paired	1	4559174	4559250	94	5	89	2	29236.7	0.0133979	1	1	paired	LR890369	5359358
1	paired	INF354	tRNA_7	paired	1	4559289	4559365	10	0	10	3	16517	0.00142531	1	1	paired	LR890369	5359358
1	paired	INF354	tRNA_9	paired	1	725884	725954	159	39	120	1	22888.4	0.0226625	1	1	paired	LR890369	5359358
1	paired	INF354	tRNA_9	paired	1	833303	833373	172	62	110	2	25278.1	0.0245154	1	1	paired	LR890369	5359358
1	paired	INF354	tRNA_9	paired	1	4925350	4925420	184	131	53	3	25175.6	0.0262258	1	1	paired	LR890369	5359358
1	paired	INF354	tRNA_10	paired	1	5108495	5108560	101	83	18	1	16599.7	0.0143957	1	1	paired	LR890369	5359358
1	paired	INF354	tRNA_10	paired	1	2091556	2091621	50	17	33	2	19969.5	0.00712657	1	1	paired	LR890369	5359358
1	paired	INF354	tRNA_10	paired	1	2091856	2091921	95	81	14	3	16743.7	0.0135405	1	1	paired	LR890369	5359358
1	paired	INF354	tRNA_11	paired	1	1848350	1848420	215	47	168	1	14293.6	0.0306442	1	1	paired	LR890369	5359358
1	paired	INF354	tRNA_11	paired	1	1859106	1859176	796	341	455	2	7643.3	0.113455	1	1	paired	LR890369	5359358
1	paired	INF354	tRNA_11	paired	1	1863989	1864059	122	59	63	3	7110.97	0.0173888	1	1	paired	LR890369	5359358
1	paired	INF354	tRNA_11	paired	1	1850199	1850269	72	54	18	4	8190.58	0.0102623	1	1	paired	LR890369	5359358
1	paired	INF354	tRNA_12	paired	1	5265482	5265558	101	20	81	1	24540.5	0.0143957	1	1	paired	LR890369	5359358
1	paired	INF354	tRNA_13	paired	1	1519080	1519154	557	109	448	1	17943.7	0.07939	1	1	paired	LR890369	5359358
1	paired	INF354	tRNA_14	paired	1	3743573	3743643	44	35	9	1	18364.1	0.00627138	1	1	paired	LR890369	5359358
1	paired	INF354	tRNA_14	paired	1	3743423	3743493	2	1	1	2	234	0.000285063	1	0	paired	LR890369	5359358
1	paired	INF354	tRNA_15	paired	1	935687	935753	1106	688	418	1	16370.3	0.15764	1	1	paired	LR890369	5359358
1	paired	INF354	tRNA_15	paired	1	921063	921129	458	195	263	2	16929.5	0.0652794	1	1	paired	LR890369	5359358
1	paired	INF354	tRNA_16	paired	1	5108308	5108370	124	67	57	1	8674.19	0.0176739	1	1	paired	LR890369	5359358
1	paired	INF354	tRNA_17	paired	1	4744358	4744423	146	83	63	1	23055.7	0.0208096	1	1	paired	LR890369	5359358
1	paired	INF354	tRNA_18	paired	1	1495549	1495611	29	13	16	1	13257.1	0.00413341	1	1	paired	LR890369	5359358
1	paired	INF354	tRNA_18	paired	1	3683687	3683749	24	10	14	2	19650.6	0.00342075	1	1	paired	LR890369	5359358
1	paired	INF354	tRNA_18	paired	1	1495792	1495854	56	44	12	3	16345.4	0.00798176	1	1	paired	LR890369	5359358
1	paired	INF354	tRNA_18	paired	1	3683990	3684052	46	34	12	4	15713.7	0.00655644	1	1	paired	LR890369	5359358
1	paired	INF354	tRNA_18	paired	1	1495671	1495733	27	10	17	5	20059.4	0.00384835	1	1	paired	LR890369	5359358
1	paired	INF354	metG	paired	1	1711961	1712024	93	70	23	1	29024	0.0132554	1	1	paired	LR890369	5359358
1	paired	INF354	intI1	paired	2	163747	163811	121	74	47	1	20647.7	0.0172463	3	1	paired	LR890370	234772
1	paired	INF354	gapA	paired	1	3167891	3167966	101	20	81	1	21350.7	0.0143957	1	1	paired	LR890369	5359358
1	paired	INF354	mdh	paired	1	505433	505513	113	96	17	1	17621.6	0.016106	1	1	paired	LR890369	5359358
1	paired	INF354	pgi	paired	1	5042490	5042553	214	167	47	1	23866.8	0.0305017	1	1	paired	LR890369	5359358
1	paired	INF354	phoE	paired	1	4206984	4207050	131	54	77	1	19660.6	0.0186716	1	1	paired	LR890369	5359358
1	paired	INF354	CTX-M-15	paired	2	141531	141597	48	33	15	1	13534.2	0.00684151	3	1	paired	LR890370	234772
1	paired	INF354	infB	paired	1	561862	561924	107	85	22	1	19369.4	0.0152509	1	1	paired	LR890369	5359358
1	paired	INF354	rpoB	paired	1	5099746	5099811	41	22	19	1	8604.51	0.00584379	1	1	paired	LR890369	5359358
1	paired	INF354	tonB	paired	1	2114086	2114148	53	39	14	1	17750.7	0.00755416	1	1	paired	LR890369	5359358
1	paired	INF359	tRNA_1	paired	1	545267	545331	175	105	70	1	9076.41	0.0674894	1	1	paired	LR890616	5328386
1	paired	INF359	tRNA_2	paired	1	1559445	1559506	39	35	4	1	20211.5	0.0150405	1	1	paired	LR890616	5328386
1	paired	INF359	tRNA_3	paired	1	1898887	1898965	116	22	94	1	16821.3	0.0447358	1	1	paired	LR890616	5328386
1	paired	INF359	tRNA_3	paired	1	4816658	4816736	6	5	1	2	8325.67	0.00231392	1	0	paired	LR890616	5328386
1	paired	INF359	tRNA_3	paired	1	4816510	4816588	8	2	6	3	17440.4	0.00308523	1	0	paired	LR890616	5328386
1	paired	INF359	tRNA_3	paired	1	4816802	4816880	102	85	17	4	22008.2	0.0393367	1	1	paired	LR890616	5328386
1	paired	INF359	tRNA_4	paired	1	2316897	2316964	7	6	1	1	12193	0.00269958	1	0	paired	LR890616	5328386
1	paired	INF359	tRNA_4	paired	1	2316816	2316883	10	2	8	2	14284.2	0.00385654	1	1	paired	LR890616	5328386
1	paired	INF359	tRNA_4	paired	1	2316735	2316802	20	3	17	3	15737.1	0.00771307	1	1	paired	LR890616	5328386
1	paired	INF359	tRNA_5	paired	1	3324023	3324102	55	13	42	1	12448.1	0.021211	1	1	paired	LR890616	5328386
1	paired	INF359	tRNA_5	paired	1	3327108	3327187	17	9	8	2	5908.24	0.00655611	1	1	paired	LR890616	5328386
1	paired	INF359	tRNA_6	paired	1	3710445	3710515	52	6	46	1	22280.9	0.020054	1	1	paired	LR890616	5328386
1	paired	INF359	tRNA_6	paired	1	3710556	3710626	25	13	12	2	7334.16	0.00964134	1	1	paired	LR890616	5328386
1	paired	INF359	tRNA_7	paired	1	4546268	4546344	3	0	3	1	2914	0.00115696	1	0	paired	LR890616	5328386
1	paired	INF359	tRNA_7	paired	1	4546035	4546111	31	0	31	2	15360.4	0.0119553	1	1	paired	LR890616	5328386
1	paired	INF359	tRNA_7	paired	1	4546150	4546226	4	0	4	3	32021.5	0.00154262	1	0	paired	LR890616	5328386
1	paired	INF359	tRNA_9	paired	1	761101	761171	77	30	47	1	23107.4	0.0296953	1	1	paired	LR890616	5328386
1	paired	INF359	tRNA_9	paired	1	4858954	4859024	120	87	33	2	22898.2	0.0462784	1	1	paired	LR890616	5328386
1	paired	INF359	tRNA_10	paired	1	5035659	5035724	60	49	11	1	19582.2	0.0231392	1	1	paired	LR890616	5328386
1	paired	INF359	tRNA_10	paired	1	2106029	2106094	27	13	14	2	11340.1	0.0104126	1	1	paired	LR890616	5328386
1	paired	INF359	tRNA_10	paired	1	2106329	2106394	55	51	4	3	15372.5	0.021211	1	1	paired	LR890616	5328386
1	paired	INF359	tRNA_11	paired	1	1767465	1767535	85	15	70	1	14417.9	0.0327806	1	1	paired	LR890616	5328386
1	paired	INF359	tRNA_11	paired	1	1870546	1870616	132	48	84	2	8695.17	0.0509063	1	1	paired	LR890616	5328386
1	paired	INF359	tRNA_11	paired	1	1876622	1876692	43	23	20	3	9124.86	0.0165831	1	1	paired	LR890616	5328386
1	paired	INF359	tRNA_11	paired	1	1769314	1769384	109	70	39	4	11485.5	0.0420363	1	1	paired	LR890616	5328386
1	paired	INF359	tRNA_12	paired	1	5099643	5099719	54	18	36	1	16437.4	0.0208253	1	1	paired	LR890616	5328386
1	paired	INF359	tRNA_13	paired	1	1442606	1442680	216	49	167	1	16723.1	0.0833012	1	1	paired	LR890616	5328386
1	paired	INF359	tRNA_14	paired	1	3710928	3710998	41	35	6	1	17604.5	0.0158118	1	1	paired	LR890616	5328386
1	paired	INF359	tRNA_14	paired	1	3710778	3710848	4	4	0	2	14865.8	0.00154262	1	0	paired	LR890616	5328386
1	paired	INF359	tRNA_15	paired	1	833360	833426	211	108	103	1	18803.1	0.0813729	1	1	paired	LR890616	5328386
1	paired	INF359	tRNA_16	paired	1	5035472	5035534	64	33	31	1	9789.03	0.0246818	1	1	paired	LR890616	5328386
1	paired	INF359	tRNA_17	paired	1	4683650	4683715	42	31	11	1	17637.7	0.0161975	1	1	paired	LR890616	5328386
1	paired	INF359	tRNA_18	paired	1	1419082	1419144	9	1	8	1	24425.1	0.00347088	1	0	paired	LR890616	5328386
1	paired	INF359	tRNA_18	paired	1	3651060	3651122	20	12	8	2	13338	0.00771307	1	1	paired	LR890616	5328386
1	paired	INF359	tRNA_18	paired	1	1419325	1419387	28	18	10	3	14013.4	0.0107983	1	1	paired	LR890616	5328386
1	paired	INF359	tRNA_18	paired	1	3651363	3651425	29	24	5	4	18645.8	0.011184	1	1	paired	LR890616	5328386
1	paired	INF359	tRNA_18	paired	1	1419204	1419266	15	10	5	5	21328	0.0057848	1	1	paired	LR890616	5328386
1	paired	INF359	metG	paired	1	1637135	1637198	63	51	12	1	20578.4	0.0242962	1	1	paired	LR890616	5328386
1	paired	INF359	gapA	paired	1	3106317	3106392	74	15	59	1	21602.8	0.0285384	1	1	paired	LR890616	5328386
1	paired	INF359	mdh	paired	1	495129	495209	76	64	12	1	14641.8	0.0293097	1	1	paired	LR890616	5328386
1	paired	INF359	pgi	paired	1	4975692	4975755	91	70	21	1	22403.4	0.0350945	1	1	paired	LR890616	5328386
1	paired	INF359	phoE	paired	1	4179088	4179154	62	25	37	1	20141.9	0.0239105	1	1	paired	LR890616	5328386
1	paired	INF359	CTX-M-14	paired	2	90458	90527	11	5	6	1	15289.6	0.00424219	1	1	paired	LR890617	269043
1	paired	INF359	infB	paired	1	551558	551620	58	41	17	1	14735.3	0.0223679	1	1	paired	LR890616	5328386
1	paired	INF359	rpoB	paired	1	5026910	5026975	20	9	11	1	11895	0.00771307	1	1	paired	LR890616	5328386
1	paired	INF359	tonB	paired	1	2129320	2129382	27	21	6	1	23968.1	0.0104126	1	1	paired	LR890616	5328386
1	paired	KPEH168	tRNA_1	paired	1	539691	539755	190	127	63	1	7415.84	0.0580153	1	1	paired	NA	NA
1	paired	KPEH168	tRNA_2	paired	1	1645762	1645823	53	45	8	1	23123.5	0.0161832	1	1	paired	NA	NA
1	paired	KPEH168	tRNA_3	paired	1	1891510	1891588	114	24	90	1	18046.9	0.0348092	1	1	paired	NA	NA
1	paired	KPEH168	tRNA_3	paired	1	4818361	4818439	12	8	4	2	11579.7	0.00366412	1	1	paired	NA	NA
1	paired	KPEH168	tRNA_3	paired	1	4818213	4818291	9	5	4	3	20025	0.00274809	1	0	paired	NA	NA
1	paired	KPEH168	tRNA_3	paired	1	4818505	4818583	86	78	8	4	19862	0.0262595	1	1	paired	NA	NA
1	paired	KPEH168	tRNA_4	paired	1	2307874	2307941	15	9	6	1	19888.4	0.00458015	1	1	paired	NA	NA
1	paired	KPEH168	tRNA_4	paired	1	2307793	2307860	8	2	6	2	19245.1	0.00244275	1	0	paired	NA	NA
1	paired	KPEH168	tRNA_4	paired	1	2307712	2307779	20	2	18	3	19779.8	0.00610687	1	1	paired	NA	NA
1	paired	KPEH168	tRNA_5	paired	1	3263646	3263725	88	34	54	1	8726.53	0.0268702	1	1	paired	NA	NA
1	paired	KPEH168	tRNA_5	paired	1	3268705	3268784	52	22	30	2	5691.94	0.0158779	1	1	paired	NA	NA
1	paired	KPEH168	tRNA_6	paired	1	3680823	3680893	42	5	37	1	16330.6	0.0128244	1	1	paired	NA	NA
1	paired	KPEH168	tRNA_6	paired	1	3680934	3681004	26	13	13	2	3460.54	0.00793893	1	1	paired	NA	NA
1	paired	KPEH168	tRNA_7	paired	1	4509539	4509615	1	0	1	1	3063	0.000305344	1	0	paired	NA	NA
1	paired	KPEH168	tRNA_7	paired	1	4509306	4509382	38	1	37	2	17308.6	0.0116031	1	1	paired	NA	NA
1	paired	KPEH168	tRNA_7	paired	1	4509421	4509497	6	1	5	3	11426.2	0.00183206	1	0	paired	NA	NA
1	paired	KPEH168	tRNA_9	paired	1	735658	735728	88	44	44	1	23022.1	0.0268702	1	1	paired	NA	NA
1	paired	KPEH168	tRNA_9	paired	1	4861105	4861175	144	98	46	2	20499.1	0.0439695	1	1	paired	NA	NA
1	paired	KPEH168	tRNA_10	paired	1	5045361	5045426	62	52	10	1	16934.9	0.0189313	1	1	paired	NA	NA
1	paired	KPEH168	tRNA_10	paired	1	2098940	2099005	26	6	20	2	15318.8	0.00793893	1	1	paired	NA	NA
1	paired	KPEH168	tRNA_10	paired	1	2099240	2099305	48	39	9	3	18102.7	0.0146565	1	1	paired	NA	NA
1	paired	KPEH168	tRNA_11	paired	1	1852770	1852840	125	31	94	1	12710.1	0.0381679	1	1	paired	NA	NA
1	paired	KPEH168	tRNA_11	paired	1	1863526	1863596	322	135	187	2	7965.09	0.0983206	1	1	paired	NA	NA
1	paired	KPEH168	tRNA_11	paired	1	1869245	1869315	51	20	31	3	8074.31	0.0155725	1	1	paired	NA	NA
1	paired	KPEH168	tRNA_11	paired	1	1854619	1854689	50	35	15	4	7590.8	0.0152672	1	1	paired	NA	NA
1	paired	KPEH168	tRNA_12	paired	1	5102788	5102864	68	18	50	1	15307.2	0.0207634	1	1	paired	NA	NA
1	paired	KPEH168	tRNA_13	paired	1	1489359	1489433	63	21	42	1	15895.3	0.0192366	1	1	paired	NA	NA
1	paired	KPEH168	tRNA_14	paired	1	3681306	3681376	41	37	4	1	19789.6	0.0125191	1	1	paired	NA	NA
1	paired	KPEH168	tRNA_14	paired	1	3681156	3681226	3	3	0	2	10093.3	0.000916031	1	0	paired	NA	NA
1	paired	KPEH168	tRNA_15	paired	1	820208	820274	203	104	99	1	21284.1	0.0619847	1	1	paired	NA	NA
1	paired	KPEH168	tRNA_16	paired	1	5045174	5045236	96	51	45	1	8574.7	0.029313	1	1	paired	NA	NA
1	paired	KPEH168	tRNA_17	paired	1	4679877	4679942	76	40	36	1	17942.2	0.0232061	1	1	paired	NA	NA
1	paired	KPEH168	tRNA_18	paired	1	1428276	1428338	16	7	9	1	13328.9	0.0048855	1	1	paired	NA	NA
1	paired	KPEH168	tRNA_18	paired	1	3621425	3621487	21	11	10	2	9704.52	0.00641221	1	1	paired	NA	NA
1	paired	KPEH168	tRNA_18	paired	1	1428519	1428581	54	26	28	3	20155.1	0.0164886	1	1	paired	NA	NA
1	paired	KPEH168	tRNA_18	paired	1	3621728	3621790	30	25	5	4	13649.2	0.00916031	1	1	paired	NA	NA
1	paired	KPEH168	tRNA_18	paired	1	1428398	1428460	30	14	16	5	23664.3	0.00916031	1	1	paired	NA	NA
1	paired	KPEH168	metG	paired	1	1723449	1723512	56	34	22	1	25055.5	0.0170992	1	1	paired	NA	NA
1	paired	KPEH168	intI1	paired	2	151164	151228	319	152	167	1	11207.4	0.0974046	1	1	paired	NA	NA
1	paired	KPEH168	gapA	paired	1	3086804	3086879	75	19	56	1	22193.6	0.0229008	1	1	paired	NA	NA
1	paired	KPEH168	mdh	paired	1	489553	489633	60	50	10	1	20922.4	0.0183206	1	1	paired	NA	NA
1	paired	KPEH168	pgi	paired	1	4979452	4979515	83	58	25	1	21444.4	0.0253435	1	1	paired	NA	NA
1	paired	KPEH168	phoE	paired	1	4135605	4135671	96	39	57	1	19450.2	0.029313	1	1	paired	NA	NA
1	paired	KPEH168	CTX-M-15	paired	2	141668	141734	72	50	22	1	11835.8	0.0219847	1	1	paired	NA	NA
1	paired	KPEH168	infB	paired	1	545983	546045	71	46	25	1	12967.9	0.0216794	1	1	paired	NA	NA
1	paired	KPEH168	rpoB	paired	1	5036612	5036677	26	14	12	1	12240	0.00793893	1	1	paired	NA	NA
1	paired	KPEH168	tonB	paired	1	2121454	2121516	40	25	15	1	14763.4	0.0122137	1	1	paired	NA	NA
1	paired	KPN029	tRNA_1	paired	1	547342	547406	590	385	205	1	8393.38	0.0693058	1	1	paired	CP065162	5573106
1	paired	KPN029	tRNA_2	paired	1	1608600	1608661	73	58	15	1	26167.2	0.00857512	1	1	paired	CP065162	5573106
1	paired	KPN029	tRNA_3	paired	1	1898392	1898470	405	91	314	1	18683.4	0.0475743	1	1	paired	CP065162	5573106
1	paired	KPN029	tRNA_3	paired	1	5096100	5096178	37	33	4	2	11864	0.00434629	1	1	paired	CP065162	5573106
1	paired	KPN029	tRNA_3	paired	1	5095952	5096030	11	5	6	3	30513.2	0.00129214	1	1	paired	CP065162	5573106
1	paired	KPN029	tRNA_3	paired	1	5096244	5096322	314	260	54	4	25612.4	0.0368848	1	1	paired	CP065162	5573106
1	paired	KPN029	tRNA_4	paired	1	2417883	2417950	27	11	16	1	26226.3	0.00317162	1	1	paired	CP065162	5573106
1	paired	KPN029	tRNA_4	paired	1	2417802	2417869	15	6	9	2	25777.9	0.00176201	1	1	paired	CP065162	5573106
1	paired	KPN029	tRNA_4	paired	1	2417721	2417788	29	3	26	3	24092.9	0.00340655	1	1	paired	CP065162	5573106
1	paired	KPN029	tRNA_5	paired	1	3528845	3528924	163	59	104	1	7604.18	0.0191472	1	1	paired	CP065162	5573106
1	paired	KPN029	tRNA_5	paired	1	3533901	3533980	68	38	30	2	13309.3	0.00798778	1	1	paired	CP065162	5573106
1	paired	KPN029	tRNA_6	paired	1	3982167	3982237	153	36	117	1	18440	0.0179725	1	1	paired	CP065162	5573106
1	paired	KPN029	tRNA_6	paired	1	3982278	3982348	104	50	54	2	2206.31	0.0122166	1	1	paired	CP065162	5573106
1	paired	KPN029	tRNA_7	paired	1	4813237	4813313	12	4	8	1	18982.9	0.00140961	1	1	paired	CP065162	5573106
1	paired	KPN029	tRNA_7	paired	1	4813004	4813080	88	3	85	2	24923	0.0103371	1	1	paired	CP065162	5573106
1	paired	KPN029	tRNA_7	paired	1	4813119	4813195	3	0	3	3	10600	0.000352402	1	0	paired	CP065162	5573106
1	paired	KPN029	tRNA_9	paired	1	713329	713399	269	107	162	1	29613.9	0.0315987	1	1	paired	CP065162	5573106
1	paired	KPN029	tRNA_9	paired	1	5137310	5137380	298	201	97	2	24438.7	0.0350053	1	1	paired	CP065162	5573106
1	paired	KPN029	tRNA_10	paired	1	5318368	5318433	222	169	53	1	19763.2	0.0260778	1	1	paired	CP065162	5573106
1	paired	KPN029	tRNA_10	paired	1	2168296	2168361	76	24	52	2	14314.4	0.00892752	1	1	paired	CP065162	5573106
1	paired	KPN029	tRNA_10	paired	1	2168596	2168661	147	129	18	3	20009.2	0.0172677	1	1	paired	CP065162	5573106
1	paired	KPN029	tRNA_11	paired	1	1846027	1846097	279	56	223	1	15530.6	0.0327734	1	1	paired	CP065162	5573106
1	paired	KPN029	tRNA_11	paired	1	1863489	1863559	935	394	541	2	13099.4	0.109832	1	1	paired	CP065162	5573106
1	paired	KPN029	tRNA_11	paired	1	1876121	1876191	139	50	89	3	10435.1	0.016328	1	1	paired	CP065162	5573106
1	paired	KPN029	tRNA_11	paired	1	1847877	1847947	210	154	56	4	9904.91	0.0246682	1	1	paired	CP065162	5573106
1	paired	KPN029	tRNA_12	paired	1	5375806	5375882	141	35	106	1	20799.2	0.0165629	1	1	paired	CP065162	5573106
1	paired	KPN029	tRNA_13	paired	1	1481455	1481529	491	113	378	1	23244.2	0.0576765	1	1	paired	CP065162	5573106
1	paired	KPN029	tRNA_14	paired	1	3982649	3982719	127	97	30	1	14435.8	0.0149184	1	1	paired	CP065162	5573106
1	paired	KPN029	tRNA_14	paired	1	3982499	3982569	4	1	3	2	1939.75	0.00046987	1	0	paired	CP065162	5573106
1	paired	KPN029	tRNA_15	paired	1	786609	786675	747	439	308	1	23200.8	0.0877481	1	1	paired	CP065162	5573106
1	paired	KPN029	tRNA_16	paired	1	5318181	5318243	222	118	104	1	9516.01	0.0260778	1	1	paired	CP065162	5573106
1	paired	KPN029	tRNA_17	paired	1	4966882	4966947	185	84	101	1	21957.2	0.0217315	1	1	paired	CP065162	5573106
1	paired	KPN029	tRNA_18	paired	1	1444793	1444855	52	18	34	1	21306.4	0.0061083	1	1	paired	CP065162	5573106
1	paired	KPN029	tRNA_18	paired	1	3919763	3919825	65	28	37	2	13525.9	0.00763538	1	1	paired	CP065162	5573106
1	paired	KPN029	tRNA_18	paired	1	1445036	1445098	88	54	34	3	16318.3	0.0103371	1	1	paired	CP065162	5573106
1	paired	KPN029	tRNA_18	paired	1	3920070	3920132	62	48	14	4	23056.8	0.00728298	1	1	paired	CP065162	5573106
1	paired	KPN029	tRNA_18	paired	1	1444915	1444977	41	17	24	5	18954.8	0.00481616	1	1	paired	CP065162	5573106
1	paired	KPN029	metG	paired	1	1690701	1690764	138	98	40	1	24880.7	0.0162105	1	1	paired	CP065162	5573106
1	paired	KPN029	intI1	paired	3	151027	151091	351	172	179	1	11099	0.0412311	2	1	paired	CP065164	243621
1	paired	KPN029	gapA	unpaired	1	3282846	3282907	171	88	83	1	24217	0.0200869	1	1	paired	CP065162	5573106
1	paired	KPN029	mdh	paired	1	488612	488692	137	121	16	1	21544.7	0.016093	1	1	paired	CP065162	5573106
1	paired	KPN029	pgi	paired	1	5251480	5251543	293	234	59	1	23975.7	0.0344179	1	1	paired	CP065162	5573106
1	paired	KPN029	phoE	paired	1	4477819	4477885	187	75	112	1	25739.2	0.0219664	1	1	paired	CP065162	5573106
1	paired	KPN029	CTX-M-15	paired	3	141531	141597	71	40	31	1	15756.9	0.00834019	2	1	paired	CP065164	243621
1	paired	KPN029	infB	paired	1	553643	553705	147	121	26	1	19922.1	0.0172677	1	1	paired	CP065162	5573106
1	paired	KPN029	rpoB	paired	1	5309617	5309682	51	24	27	1	10839.3	0.00599084	1	1	paired	CP065162	5573106
1	paired	KPN029	tonB	paired	1	2193528	2193590	75	54	21	1	22089.9	0.00881006	1	1	paired	CP065162	5573106
1	paired	KSB1_5B	tRNA_1	paired	1	548191	548255	501	306	195	1	7661.87	0.0592409	1	1	paired	LR890353	5260432
1	paired	KSB1_5B	tRNA_2	paired	1	1584556	1584617	65	56	9	1	23979.1	0.00768594	1	1	paired	LR890353	5260432
1	paired	KSB1_5B	tRNA_3	paired	1	1823579	1823657	259	60	199	1	16241.8	0.0306255	1	1	paired	LR890353	5260432
1	paired	KSB1_5B	tRNA_3	paired	1	4792210	4792288	23	20	3	2	15727.2	0.00271964	1	1	paired	LR890353	5260432
1	paired	KSB1_5B	tRNA_3	paired	1	4792062	4792140	18	6	12	3	14528.6	0.00212841	1	1	paired	LR890353	5260432
1	paired	KSB1_5B	tRNA_3	paired	1	4792354	4792432	281	236	45	4	22270.7	0.0332269	1	1	paired	LR890353	5260432
1	paired	KSB1_5B	tRNA_4	paired	1	2270263	2270330	18	8	10	1	16026.2	0.00212841	1	1	paired	LR890353	5260432
1	paired	KSB1_5B	tRNA_4	paired	1	2270182	2270249	15	8	7	2	10799.2	0.00177368	1	1	paired	LR890353	5260432
1	paired	KSB1_5B	tRNA_4	paired	1	2270101	2270168	35	5	30	3	21816.9	0.00413858	1	1	paired	LR890353	5260432
1	paired	KSB1_5B	tRNA_5	paired	1	3313558	3313637	134	33	101	1	7943.33	0.0158449	1	1	paired	LR890353	5260432
1	paired	KSB1_5B	tRNA_5	paired	1	3316639	3316718	44	27	17	2	11391.7	0.00520279	1	1	paired	LR890353	5260432
1	paired	KSB1_5B	tRNA_6	paired	1	3718882	3718952	112	18	94	1	23813.8	0.0132435	1	1	paired	LR890353	5260432
1	paired	KSB1_5B	tRNA_6	paired	1	3718993	3719063	65	29	36	2	4492.88	0.00768594	1	1	paired	LR890353	5260432
1	paired	KSB1_5B	tRNA_7	paired	1	4502420	4502496	4	1	3	1	22891.8	0.000472981	1	0	paired	LR890353	5260432
1	paired	KSB1_5B	tRNA_7	paired	1	4502187	4502263	84	1	83	2	21570.7	0.0099326	1	1	paired	LR890353	5260432
1	paired	KSB1_5B	tRNA_7	paired	1	4502302	4502378	8	0	8	3	18153.2	0.000945962	1	0	paired	LR890353	5260432
1	paired	KSB1_5B	tRNA_9	paired	1	740698	740768	238	78	160	1	24376.5	0.0281424	1	1	paired	LR890353	5260432
1	paired	KSB1_5B	tRNA_9	paired	1	4833280	4833350	240	156	84	2	20270.4	0.0283789	1	1	paired	LR890353	5260432
1	paired	KSB1_5B	tRNA_10	paired	1	5009847	5009912	144	120	24	1	21093.8	0.0170273	1	1	paired	LR890353	5260432
1	paired	KSB1_5B	tRNA_10	paired	1	2033847	2033912	70	22	48	2	13507.6	0.00827717	1	1	paired	LR890353	5260432
1	paired	KSB1_5B	tRNA_10	paired	1	2034147	2034212	131	112	19	3	16882.6	0.0154901	1	1	paired	LR890353	5260432
1	paired	KSB1_5B	tRNA_11	paired	1	1785317	1785387	235	49	186	1	14312.9	0.0277876	1	1	paired	LR890353	5260432
1	paired	KSB1_5B	tRNA_11	paired	1	1796069	1796139	938	386	552	2	7218.63	0.110914	1	1	paired	LR890353	5260432
1	paired	KSB1_5B	tRNA_11	paired	1	1801315	1801385	153	73	80	3	7514.82	0.0180915	1	1	paired	LR890353	5260432
1	paired	KSB1_5B	tRNA_11	paired	1	1787166	1787236	108	86	22	4	6813.63	0.0127705	1	1	paired	LR890353	5260432
1	paired	KSB1_5B	tRNA_12	paired	1	5067229	5067305	142	36	106	1	18568.4	0.0167908	1	1	paired	LR890353	5260432
1	paired	KSB1_5B	tRNA_13	paired	1	1455576	1455650	617	149	468	1	17069.1	0.0729573	1	1	paired	LR890353	5260432
1	paired	KSB1_5B	tRNA_14	paired	1	3719365	3719435	72	69	3	1	22273.1	0.00851366	1	1	paired	LR890353	5260432
1	paired	KSB1_5B	tRNA_14	paired	1	3719215	3719285	6	5	1	2	10631.2	0.000709471	1	0	paired	LR890353	5260432
1	paired	KSB1_5B	tRNA_15	paired	1	816723	816789	569	304	265	1	19567.3	0.0672815	1	1	paired	LR890353	5260432
1	paired	KSB1_5B	tRNA_16	paired	1	5009660	5009722	181	99	82	1	8849.18	0.0214024	1	1	paired	LR890353	5260432
1	paired	KSB1_5B	tRNA_17	paired	1	4661048	4661113	169	88	81	1	19561.2	0.0199834	1	1	paired	LR890353	5260432
1	paired	KSB1_5B	tRNA_18	paired	1	1432044	1432106	35	12	23	1	13036.5	0.00413858	1	1	paired	LR890353	5260432
1	paired	KSB1_5B	tRNA_18	paired	1	3659484	3659546	49	23	26	2	12820.9	0.00579402	1	1	paired	LR890353	5260432
1	paired	KSB1_5B	tRNA_18	paired	1	1432287	1432349	41	33	8	3	10775.9	0.00484806	1	1	paired	LR890353	5260432
1	paired	KSB1_5B	tRNA_18	paired	1	3659787	3659849	44	37	7	4	20149.2	0.00520279	1	1	paired	LR890353	5260432
1	paired	KSB1_5B	tRNA_18	paired	1	1432166	1432228	24	12	12	5	16197.2	0.00283789	1	1	paired	LR890353	5260432
1	paired	KSB1_5B	metG	paired	1	1661213	1661276	145	108	37	1	21325	0.0171456	1	1	paired	LR890353	5260432
1	paired	KSB1_5B	intI1	paired	3	50531	50595	562	381	181	1	24320.4	0.0664538	18	1	paired	LR890355	102016
1	paired	KSB1_5B	intI1	paired	3	4599	4663	501	320	181	2	12985.2	0.0592409	18	1	paired	LR890355	102016
1	paired	KSB1_5B	gapA	paired	1	3137210	3137285	161	25	136	1	20812.1	0.0190375	1	1	paired	LR890353	5260432
1	paired	KSB1_5B	mdh	paired	1	489443	489523	127	110	17	1	18763.4	0.0150171	1	1	paired	LR890353	5260432
1	paired	KSB1_5B	pgi	paired	1	4949912	4949975	243	200	43	1	19812.1	0.0287336	1	1	paired	LR890353	5260432
1	paired	KSB1_5B	phoE	paired	1	4159365	4159431	172	74	98	1	19608.9	0.0203382	1	1	paired	LR890353	5260432
1	paired	KSB1_5B	CTX-M-15	paired	3	99234	99300	334	87	247	1	12433.4	0.0394939	18	1	paired	LR890355	102016
1	paired	KSB1_5B	CTX-M-15	paired	1	1172464	1172530	72	17	55	2	16582.1	0.00851366	1	1	paired	LR890353	5260432
1	paired	KSB1_5B	infB	paired	1	554483	554545	146	116	30	1	17703.9	0.0172638	1	1	paired	LR890353	5260432
1	paired	KSB1_5B	rpoB	paired	1	5001098	5001163	60	32	28	1	10412.4	0.00709471	1	1	paired	LR890353	5260432
1	paired	KSB1_5B	tonB	paired	1	2056360	2056422	62	43	19	1	16296	0.00733121	1	1	paired	LR890353	5260432
1	paired	KSB2_1C	tRNA_1	paired	1	551630	551694	340	228	112	1	8562.46	0.0717602	1	1	paired	LR890620	5267503
1	paired	KSB2_1C	tRNA_2	paired	1	1548097	1548158	89	77	12	1	27694.1	0.0187843	1	1	paired	LR890620	5267503
1	paired	KSB2_1C	tRNA_3	paired	1	1794541	1794619	188	59	129	1	19231.9	0.0396792	1	1	paired	LR890620	5267503
1	paired	KSB2_1C	tRNA_3	paired	1	4787231	4787309	16	11	5	2	14405.2	0.00337695	1	1	paired	LR890620	5267503
1	paired	KSB2_1C	tRNA_3	paired	1	4787083	4787161	12	6	6	3	24849.4	0.00253271	1	1	paired	LR890620	5267503
1	paired	KSB2_1C	tRNA_3	paired	1	4787375	4787453	156	137	19	4	23972.3	0.0329253	1	1	paired	LR890620	5267503
1	paired	KSB2_1C	tRNA_4	paired	1	2211501	2211568	26	8	18	1	18173.1	0.00548755	1	1	paired	LR890620	5267503
1	paired	KSB2_1C	tRNA_4	paired	1	2211420	2211487	20	2	18	2	21911.8	0.00422119	1	1	paired	LR890620	5267503
1	paired	KSB2_1C	tRNA_4	paired	1	2211339	2211406	44	1	43	3	17519.1	0.00928662	1	1	paired	LR890620	5267503
1	paired	KSB2_1C	tRNA_5	paired	1	3221549	3221628	97	22	75	1	11683.1	0.0204728	1	1	paired	LR890620	5267503
1	paired	KSB2_1C	tRNA_5	paired	1	3224634	3224713	46	21	25	2	10528.2	0.00970874	1	1	paired	LR890620	5267503
1	paired	KSB2_1C	tRNA_6	paired	1	3652514	3652584	91	11	80	1	22665.3	0.0192064	1	1	paired	LR890620	5267503
1	paired	KSB2_1C	tRNA_6	paired	1	3652625	3652695	34	11	23	2	3800.18	0.00717602	1	1	paired	LR890620	5267503
1	paired	KSB2_1C	tRNA_7	paired	1	4530251	4530327	6	0	6	1	6201.67	0.00126636	1	0	paired	LR890620	5267503
1	paired	KSB2_1C	tRNA_7	paired	1	4530018	4530094	48	1	47	2	22228.9	0.0101309	1	1	paired	LR890620	5267503
1	paired	KSB2_1C	tRNA_7	paired	1	4530133	4530209	3	0	3	3	22008.7	0.000633179	1	0	paired	LR890620	5267503
1	paired	KSB2_1C	tRNA_9	paired	1	729474	729544	156	64	92	1	26900.1	0.0329253	1	1	paired	LR890620	5267503
1	paired	KSB2_1C	tRNA_9	paired	1	4832010	4832080	158	100	58	2	24033.4	0.0333474	1	1	paired	LR890620	5267503
1	paired	KSB2_1C	tRNA_10	paired	1	5008711	5008776	147	124	23	1	20575.8	0.0310257	1	1	paired	LR890620	5267503
1	paired	KSB2_1C	tRNA_10	paired	1	2000977	2001042	44	18	26	2	17005.1	0.00928662	1	1	paired	LR890620	5267503
1	paired	KSB2_1C	tRNA_10	paired	1	2001277	2001342	118	103	15	3	17393	0.024905	1	1	paired	LR890620	5267503
1	paired	KSB2_1C	tRNA_11	paired	1	1755572	1755642	158	33	125	1	17506.9	0.0333474	1	1	paired	LR890620	5267503
1	paired	KSB2_1C	tRNA_11	paired	1	1766327	1766397	577	239	338	2	8259.42	0.121781	1	1	paired	LR890620	5267503
1	paired	KSB2_1C	tRNA_11	paired	1	1771211	1771281	81	44	37	3	9181.27	0.0170958	1	1	paired	LR890620	5267503
1	paired	KSB2_1C	tRNA_11	paired	1	1757421	1757491	82	66	16	4	9187.78	0.0173069	1	1	paired	LR890620	5267503
1	paired	KSB2_1C	tRNA_12	paired	1	5072695	5072771	129	41	88	1	20177.5	0.0272267	1	1	paired	LR890620	5267503
1	paired	KSB2_1C	tRNA_13	paired	1	1423850	1423924	361	123	238	1	20212.9	0.0761925	1	1	paired	LR890620	5267503
1	paired	KSB2_1C	tRNA_14	paired	1	3652997	3653067	69	57	12	1	16167.5	0.0145631	1	1	paired	LR890620	5267503
1	paired	KSB2_1C	tRNA_14	paired	1	3652847	3652917	4	3	1	2	15151	0.000844238	1	0	paired	LR890620	5267503
1	paired	KSB2_1C	tRNA_15	paired	1	810939	811005	282	138	144	1	23956.1	0.0595188	1	1	paired	LR890620	5267503
1	paired	KSB2_1C	tRNA_16	paired	1	5008524	5008586	151	72	79	1	8960.97	0.03187	1	1	paired	LR890620	5267503
1	paired	KSB2_1C	tRNA_17	paired	1	4654455	4654520	111	68	43	1	24067.1	0.0234276	1	1	paired	LR890620	5267503
1	paired	KSB2_1C	tRNA_18	paired	1	1400326	1400388	19	12	7	1	20463.2	0.00401013	1	1	paired	LR890620	5267503
1	paired	KSB2_1C	tRNA_18	paired	1	3593111	3593173	42	28	14	2	19386.6	0.0088645	1	1	paired	LR890620	5267503
1	paired	KSB2_1C	tRNA_18	paired	1	1400569	1400631	47	35	12	3	17554.9	0.0099198	1	1	paired	LR890620	5267503
1	paired	KSB2_1C	tRNA_18	paired	1	3593419	3593481	48	40	8	4	21554.4	0.0101309	1	1	paired	LR890620	5267503
1	paired	KSB2_1C	tRNA_18	paired	1	1400448	1400510	21	15	6	5	17091.5	0.00443225	1	1	paired	LR890620	5267503
1	paired	KSB2_1C	metG	paired	1	1624131	1624194	109	74	35	1	23434.1	0.0230055	1	1	paired	LR890620	5267503
1	paired	KSB2_1C	gapA	paired	1	3045225	3045300	83	16	67	1	20690.2	0.0175179	1	1	paired	LR890620	5267503
1	paired	KSB2_1C	mdh	paired	1	501491	501571	74	63	11	1	24950.2	0.0156184	1	1	paired	LR890620	5267503
1	paired	KSB2_1C	pgi	paired	1	4948748	4948811	139	86	53	1	23081.2	0.0293373	1	1	paired	LR890620	5267503
1	paired	KSB2_1C	phoE	paired	1	4169836	4169902	118	55	63	1	24487.9	0.024905	1	1	paired	LR890620	5267503
1	paired	KSB2_1C	infB	paired	1	557921	557983	84	56	28	1	15394	0.017729	1	1	paired	LR890620	5267503
1	paired	KSB2_1C	rpoB	paired	1	4999962	5000027	53	25	28	1	10278.6	0.0111862	1	1	paired	LR890620	5267503
1	paired	KSB2_1C	tonB	paired	1	2023489	2023551	57	44	13	1	20600.1	0.0120304	1	1	paired	LR890620	5267503
1	unpaired_1	INF014	tRNA_1	unpaired	1	4568554	4568615	109	104	5	1	10496.3	0.0654262	1	1	B1.1	CP031810.1	5348492
1	unpaired_1	INF014	tRNA_2	unpaired	1	255132	255193	51	43	8	1	28048.2	0.0306122	1	1	B2.1	CP031810.1	5348492
1	unpaired_1	INF014	tRNA_3	unpaired	1	585565	585626	0	0	0	1	NA	0	1	0	B3.1	CP031810.1	5348492
1	unpaired_1	INF014	tRNA_3	unpaired	1	3542505	3542566	1	1	0	2	35577	0.00060024	1	0	B3.1	CP031810.1	5348492
1	unpaired_1	INF014	tRNA_3	unpaired	1	3542357	3542418	1	1	0	3	13847	0.00060024	1	0	B3.1	CP031810.1	5348492
1	unpaired_1	INF014	tRNA_3	unpaired	1	3542649	3542710	0	0	0	4	NA	0	1	0	B3.1	CP031810.1	5348492
1	unpaired_1	INF014	tRNA_4	unpaired	1	1049758	1049819	0	0	0	1	NA	0	1	0	B4.1	CP031810.1	5348492
1	unpaired_1	INF014	tRNA_4	unpaired	1	1049677	1049738	1	1	0	2	2686	0.00060024	1	0	B4.1	CP031810.1	5348492
1	unpaired_1	INF014	tRNA_4	unpaired	1	1049596	1049657	4	4	0	3	27051	0.00240096	1	0	B4.1	CP031810.1	5348492
1	unpaired_1	INF014	tRNA_5	unpaired	1	1992187	1992248	13	8	5	1	10564.7	0.00780312	1	1	B5.1	CP031810.1	5348492
1	unpaired_1	INF014	tRNA_5	unpaired	1	1997245	1997306	12	12	0	2	17950.9	0.00720288	1	1	B5.1	CP031810.1	5348492
1	unpaired_1	INF014	tRNA_6	unpaired	1	2436654	2436715	7	5	2	1	27983	0.00420168	1	0	B6.1	CP031810.1	5348492
1	unpaired_1	INF014	tRNA_6	unpaired	1	2436765	2436826	3	3	0	2	206.667	0.00180072	1	0	B6.1	CP031810.1	5348492
1	unpaired_1	INF014	tRNA_7	unpaired	1	3247296	3247357	2	1	1	1	2721	0.00120048	1	0	B7.1	CP031810.1	5348492
1	unpaired_1	INF014	tRNA_7	unpaired	1	3247063	3247124	1	1	0	2	28150	0.00060024	1	0	B7.1	CP031810.1	5348492
1	unpaired_1	INF014	tRNA_7	unpaired	1	3247178	3247239	3	2	1	3	26909	0.00180072	1	0	B7.1	CP031810.1	5348492
1	unpaired_1	INF014	tRNA_9	unpaired	1	4758201	4758262	63	58	5	1	24428	0.0378151	1	1	B9.1	CP031810.1	5348492
1	unpaired_1	INF014	tRNA_9	unpaired	1	3584889	3584950	74	6	68	2	25083	0.0444178	1	1	B9.1	CP031810.1	5348492
1	unpaired_1	INF014	tRNA_10	unpaired	1	3768537	3768598	56	53	3	1	18779.9	0.0336134	1	1	B10.1	CP031810.1	5348492
1	unpaired_1	INF014	tRNA_10	unpaired	1	834252	834313	13	9	4	2	13522.2	0.00780312	1	1	B10.1	CP031810.1	5348492
1	unpaired_1	INF014	tRNA_10	unpaired	1	834541	834602	42	40	2	3	16729.9	0.0252101	1	1	B10.1	CP031810.1	5348492
1	unpaired_1	INF014	tRNA_11	unpaired	1	481395	481456	109	58	51	1	3510.97	0.0654262	1	1	C1.1	CP031810.1	5348492
1	unpaired_1	INF014	tRNA_11	unpaired	1	563300	563361	110	60	50	2	10432.6	0.0660264	1	1	C1.1	CP031810.1	5348492
1	unpaired_1	INF014	tRNA_11	unpaired	1	492149	492210	80	72	8	3	20458	0.0480192	1	1	C1.1	CP031810.1	5348492
1	unpaired_1	INF014	tRNA_11	unpaired	1	483253	483314	13	5	8	4	12867	0.00780312	1	1	C1.1	CP031810.1	5348492
1	unpaired_1	INF014	tRNA_12	unpaired	1	3826076	3826137	31	26	5	1	29355.6	0.0186074	1	1	C2.1	CP031810.1	5348492
1	unpaired_1	INF014	tRNA_13	unpaired	1	90171	90232	98	98	0	1	21531.3	0.0588235	1	1	C3.1	CP031810.1	5348492
1	unpaired_1	INF014	tRNA_14	unpaired	1	2437137	2437198	51	50	1	1	22520.5	0.0306122	1	1	C4.1	CP031810.1	5348492
1	unpaired_1	INF014	tRNA_14	unpaired	1	2436987	2437048	3	3	0	2	11567.3	0.00180072	1	0	C4.1	CP031810.1	5348492
1	unpaired_1	INF014	tRNA_15	unpaired	1	4847674	4847735	39	30	9	1	22283.7	0.0234094	1	1	C5.1	CP031810.1	5348492
1	unpaired_1	INF014	tRNA_16	unpaired	1	3768350	3768411	7	4	3	1	12500.4	0.00420168	1	0	C6.1	CP031810.1	5348492
1	unpaired_1	INF014	tRNA_17	unpaired	1	3404486	3404547	138	131	7	1	22539.3	0.0828331	1	1	C7.1	CP031810.1	5348492
1	unpaired_1	INF014	tRNA_18	unpaired	1	66640	66701	10	1	9	1	31942.7	0.0060024	1	1	C8.1	CP031810.1	5348492
1	unpaired_1	INF014	tRNA_18	unpaired	1	2377258	2377319	9	3	6	2	17706	0.00540216	1	0	C8.1	CP031810.1	5348492
1	unpaired_1	INF014	tRNA_18	unpaired	1	66883	66944	25	24	1	3	10317.5	0.015006	1	1	C8.1	CP031810.1	5348492
1	unpaired_1	INF014	tRNA_18	unpaired	1	2377561	2377622	24	22	2	4	21032.9	0.0144058	1	1	C8.1	CP031810.1	5348492
1	unpaired_1	INF014	tRNA_18	unpaired	1	66762	66823	3	2	1	5	14645.7	0.00180072	1	0	C8.1	CP031810.1	5348492
1	unpaired_1	INF014	metG	unpaired	1	331162	331223	16	2	14	1	19249.9	0.00960384	1	1	metG.1	CP031810.1	5348492
1	unpaired_1	INF014	intI1	unpaired	2	59974	60035	33	0	33	1	6187.76	0.0198079	1	1	intI1.1	CP031811.1	169460
1	unpaired_1	INF014	intI1	unpaired	2	54656	54717	16	0	16	2	25915.4	0.00960384	1	1	intI1.1	CP031811.1	169460
1	unpaired_1	INF014	gapA	unpaired	1	1841391	1841452	62	57	5	1	22283	0.0372149	1	1	gapA.1	CP031810.1	5348492
1	unpaired_1	INF014	mdh	unpaired	1	4518433	4518494	56	56	0	1	14697.2	0.0336134	1	1	mdh.1	CP031810.1	5348492
1	unpaired_1	INF014	pgi	unpaired	1	3702594	3702655	55	1	54	1	29564.1	0.0330132	1	1	pgi.1	CP031810.1	5348492
1	unpaired_1	INF014	phoE	unpaired	1	2898656	2898717	71	11	60	1	22964.7	0.042617	1	1	phoE.1	CP031810.1	5348492
1	unpaired_1	INF014	infB	unpaired	1	4574844	4574905	106	104	2	1	20414.2	0.0636255	1	1	infB.1	CP031810.1	5348492
1	unpaired_1	INF014	rpoB	unpaired	1	3759788	3759849	23	0	23	1	17237.5	0.0138055	1	1	rpoB.1	CP031810.1	5348492
1	unpaired_1	INF014	tonB	unpaired	1	856753	856814	22	22	0	1	17475	0.0132053	1	1	tonB.1	CP031810.1	5348492
1	unpaired_1	INF022	tRNA_1	unpaired	1	560328	560389	178	169	9	1	11907.6	0.0777972	1	1	B1.1	LR890209.1	5265046
1	unpaired_1	INF022	tRNA_2	unpaired	1	1522279	1522340	69	61	8	1	25179.7	0.0301573	1	1	B2.1	LR890209.1	5265046
1	unpaired_1	INF022	tRNA_3	unpaired	1	1805716	1805777	1	0	1	1	13028	0.000437063	1	0	B3.1	LR890209.1	5265046
1	unpaired_1	INF022	tRNA_3	unpaired	1	4800797	4800858	0	0	0	2	NA	0	1	0	B3.1	LR890209.1	5265046
1	unpaired_1	INF022	tRNA_3	unpaired	1	4800649	4800710	0	0	0	3	NA	0	1	0	B3.1	LR890209.1	5265046
1	unpaired_1	INF022	tRNA_3	unpaired	1	4800941	4801002	0	0	0	4	NA	0	1	0	B3.1	LR890209.1	5265046
1	unpaired_1	INF022	tRNA_4	unpaired	1	2274188	2274249	0	0	0	1	NA	0	1	0	B4.1	LR890209.1	5265046
1	unpaired_1	INF022	tRNA_4	unpaired	1	2274107	2274168	1	1	0	2	46043	0.000437063	1	0	B4.1	LR890209.1	5265046
1	unpaired_1	INF022	tRNA_4	unpaired	1	2274026	2274087	4	2	2	3	14501.5	0.00174825	1	0	B4.1	LR890209.1	5265046
1	unpaired_1	INF022	tRNA_5	unpaired	1	3228600	3228661	23	21	2	1	13163.5	0.0100524	1	1	B5.1	LR890209.1	5265046
1	unpaired_1	INF022	tRNA_5	unpaired	1	3231867	3231928	28	26	2	2	22988.3	0.0122378	1	1	B5.1	LR890209.1	5265046
1	unpaired_1	INF022	tRNA_6	unpaired	1	3641598	3641659	12	5	7	1	44958.8	0.00524476	1	1	B6.1	LR890209.1	5265046
1	unpaired_1	INF022	tRNA_6	unpaired	1	3641709	3641770	5	5	0	2	234.2	0.00218532	1	0	B6.1	LR890209.1	5265046
1	unpaired_1	INF022	tRNA_7	unpaired	1	4497211	4497272	0	0	0	1	NA	0	1	0	B7.1	LR890209.1	5265046
1	unpaired_1	INF022	tRNA_7	unpaired	1	4496978	4497039	2	2	0	2	29358	0.000874126	1	0	B7.1	LR890209.1	5265046
1	unpaired_1	INF022	tRNA_7	unpaired	1	4497093	4497154	0	0	0	3	NA	0	1	0	B7.1	LR890209.1	5265046
1	unpaired_1	INF022	tRNA_9	unpaired	1	740223	740284	97	86	11	1	23766.8	0.0423951	1	1	B9.1	LR890209.1	5265046
1	unpaired_1	INF022	tRNA_9	unpaired	1	4837429	4837490	96	7	89	2	25118.1	0.041958	1	1	B9.1	LR890209.1	5265046
1	unpaired_1	INF022	tRNA_10	unpaired	1	5006152	5006213	86	82	4	1	21862.9	0.0375874	1	1	B10.1	LR890209.1	5265046
1	unpaired_1	INF022	tRNA_10	unpaired	1	2032234	2032295	19	8	11	2	18344.7	0.0083042	1	1	B10.1	LR890209.1	5265046
1	unpaired_1	INF022	tRNA_10	unpaired	1	2032534	2032595	50	48	2	3	19203.3	0.0218531	1	1	B10.1	LR890209.1	5265046
1	unpaired_1	INF022	tRNA_11	unpaired	1	1748019	1748080	139	77	62	1	4000.9	0.0607517	1	1	C1.1	LR890209.1	5265046
1	unpaired_1	INF022	tRNA_11	unpaired	1	1778569	1778630	123	102	21	2	6080.76	0.0537587	1	1	C1.1	LR890209.1	5265046
1	unpaired_1	INF022	tRNA_11	unpaired	1	1783451	1783512	138	81	57	3	5573.26	0.0603147	1	1	C1.1	LR890209.1	5265046
1	unpaired_1	INF022	tRNA_11	unpaired	1	1749877	1749938	18	3	15	4	25022.3	0.00786713	1	1	C1.1	LR890209.1	5265046
1	unpaired_1	INF022	tRNA_12	unpaired	1	5063684	5063745	43	37	6	1	19350.9	0.0187937	1	1	C2.1	LR890209.1	5265046
1	unpaired_1	INF022	tRNA_13	unpaired	1	1391448	1391509	115	111	4	1	24451.9	0.0502622	1	1	C3.1	LR890209.1	5265046
1	unpaired_1	INF022	tRNA_14	unpaired	1	3642081	3642142	67	64	3	1	19922.3	0.0292832	1	1	C4.1	LR890209.1	5265046
1	unpaired_1	INF022	tRNA_14	unpaired	1	3641931	3641992	2	2	0	2	4709	0.000874126	1	0	C4.1	LR890209.1	5265046
1	unpaired_1	INF022	tRNA_15	unpaired	1	810646	810707	70	60	10	1	21625.9	0.0305944	1	1	C5.1	LR890209.1	5265046
1	unpaired_1	INF022	tRNA_16	unpaired	1	5005965	5006026	8	7	1	1	13230.9	0.0034965	1	0	C6.1	LR890209.1	5265046
1	unpaired_1	INF022	tRNA_17	unpaired	1	4672208	4672269	195	188	7	1	26192.7	0.0852273	1	1	C7.1	LR890209.1	5265046
1	unpaired_1	INF022	tRNA_17	unpaired	1	4632538	4632599	140	137	3	2	17996.6	0.0611888	1	1	C7.1	LR890209.1	5265046
1	unpaired_1	INF022	tRNA_18	unpaired	1	1367916	1367977	13	0	13	1	18045.7	0.00568182	1	1	C8.1	LR890209.1	5265046
1	unpaired_1	INF022	tRNA_18	unpaired	1	3582211	3582272	24	4	20	2	14119.4	0.0104895	1	1	C8.1	LR890209.1	5265046
1	unpaired_1	INF022	tRNA_18	unpaired	1	1368159	1368220	27	27	0	3	12093.8	0.0118007	1	1	C8.1	LR890209.1	5265046
1	unpaired_1	INF022	tRNA_18	unpaired	1	3582514	3582575	29	29	0	4	17655.3	0.0126748	1	1	C8.1	LR890209.1	5265046
1	unpaired_1	INF022	tRNA_18	unpaired	1	1368038	1368099	4	2	2	5	11360	0.00174825	1	0	C8.1	LR890209.1	5265046
1	unpaired_1	INF022	metG	unpaired	1	1605315	1605376	29	1	28	1	25093.2	0.0126748	1	1	metG.1	LR890209.1	5265046
1	unpaired_1	INF022	gapA	unpaired	1	3085886	3085947	68	63	5	1	21478.2	0.0297203	1	1	gapA.1	LR890209.1	5265046
1	unpaired_1	INF022	mdh	unpaired	1	501619	501680	84	83	1	1	19162.6	0.0367133	1	1	mdh.1	LR890209.1	5265046
1	unpaired_1	INF022	pgi	unpaired	1	4939224	4939285	72	4	68	1	25937.6	0.0314685	1	1	pgi.1	LR890209.1	5265046
1	unpaired_1	INF022	infB	unpaired	1	566628	566689	149	147	2	1	24403.4	0.0651224	1	1	infB.1	LR890209.1	5265046
1	unpaired_1	INF022	rpoB	unpaired	1	4997402	4997463	31	1	30	1	22463.9	0.013549	1	1	rpoB.1	LR890209.1	5265046
1	unpaired_1	INF022	tonB	unpaired	1	2058534	2058595	29	28	1	1	20085.4	0.0126748	1	1	tonB.1	LR890209.1	5265046
1	unpaired_1	INF102	tRNA_1	unpaired	1	556668	556729	200	184	16	1	14249.2	0.0673854	1	1	B1.1	LR890726	5233063
1	unpaired_1	INF102	tRNA_2	unpaired	1	1500228	1500289	104	85	19	1	32004.5	0.0350404	1	1	B2.1	LR890726	5233063
1	unpaired_1	INF102	tRNA_3	unpaired	1	1779391	1779452	0	0	0	1	NA	0	1	0	B3.1	LR890726	5233063
1	unpaired_1	INF102	tRNA_3	unpaired	1	4722321	4722382	1	1	0	2	16772	0.000336927	1	0	B3.1	LR890726	5233063
1	unpaired_1	INF102	tRNA_3	unpaired	1	4722173	4722234	0	0	0	3	NA	0	1	0	B3.1	LR890726	5233063
1	unpaired_1	INF102	tRNA_3	unpaired	1	4722465	4722526	1	1	0	4	43021	0.000336927	1	0	B3.1	LR890726	5233063
1	unpaired_1	INF102	tRNA_4	unpaired	1	2194592	2194653	4	2	2	1	44257	0.00134771	1	0	B4.1	LR890726	5233063
1	unpaired_1	INF102	tRNA_4	unpaired	1	2194511	2194572	1	1	0	2	28488	0.000336927	1	0	B4.1	LR890726	5233063
1	unpaired_1	INF102	tRNA_4	unpaired	1	2194430	2194491	3	2	1	3	28799	0.00101078	1	0	B4.1	LR890726	5233063
1	unpaired_1	INF102	tRNA_5	unpaired	1	3235886	3235947	34	29	5	1	5504.82	0.0114555	1	1	B5.1	LR890726	5233063
1	unpaired_1	INF102	tRNA_5	unpaired	1	3241126	3241187	30	29	1	2	21296.4	0.0101078	1	1	B5.1	LR890726	5233063
1	unpaired_1	INF102	tRNA_6	unpaired	1	3629579	3629640	21	10	11	1	32483.4	0.00707547	1	1	B6.1	LR890726	5233063
1	unpaired_1	INF102	tRNA_6	unpaired	1	3629690	3629751	11	10	1	2	2862.91	0.0037062	1	1	B6.1	LR890726	5233063
1	unpaired_1	INF102	tRNA_7	unpaired	1	4467785	4467846	3	2	1	1	29746.7	0.00101078	1	0	B7.1	LR890726	5233063
1	unpaired_1	INF102	tRNA_7	unpaired	1	4467552	4467613	6	5	1	2	16365.7	0.00202156	1	0	B7.1	LR890726	5233063
1	unpaired_1	INF102	tRNA_7	unpaired	1	4467667	4467728	5	5	0	3	43390	0.00168464	1	0	B7.1	LR890726	5233063
1	unpaired_1	INF102	tRNA_9	unpaired	1	735464	735525	108	105	3	1	30047.6	0.0363881	1	1	B9.1	LR890726	5233063
1	unpaired_1	INF102	tRNA_9	unpaired	1	4765635	4765696	110	11	99	2	30203.6	0.037062	1	1	B9.1	LR890726	5233063
1	unpaired_1	INF102	tRNA_10	unpaired	1	4974696	4974757	116	113	3	1	25015	0.0390836	1	1	B10.1	LR890726	5233063
1	unpaired_1	INF102	tRNA_10	unpaired	1	1998491	1998552	24	18	6	2	9462.38	0.00808625	1	1	B10.1	LR890726	5233063
1	unpaired_1	INF102	tRNA_10	unpaired	1	1998791	1998852	108	101	7	3	19168.8	0.0363881	1	1	B10.1	LR890726	5233063
1	unpaired_1	INF102	tRNA_11	unpaired	1	1705171	1705232	176	88	88	1	6191.86	0.0592992	1	1	C1.1	LR890726	5233063
1	unpaired_1	INF102	tRNA_11	unpaired	1	1715927	1715988	175	136	39	2	20974	0.0589623	1	1	C1.1	LR890726	5233063
1	unpaired_1	INF102	tRNA_11	unpaired	1	1755925	1755986	151	87	64	3	9241.03	0.050876	1	1	C1.1	LR890726	5233063
1	unpaired_1	INF102	tRNA_11	unpaired	1	1707029	1707090	15	5	10	4	8333.33	0.00505391	1	1	C1.1	LR890726	5233063
1	unpaired_1	INF102	tRNA_12	unpaired	1	5032130	5032191	86	82	4	1	27346.9	0.0289757	1	1	C2.1	LR890726	5233063
1	unpaired_1	INF102	tRNA_13	unpaired	1	1362862	1362923	186	175	11	1	28489.8	0.0626685	1	1	C3.1	LR890726	5233063
1	unpaired_1	INF102	tRNA_14	unpaired	1	3630062	3630123	86	85	1	1	22252.7	0.0289757	1	1	C4.1	LR890726	5233063
1	unpaired_1	INF102	tRNA_14	unpaired	1	3629912	3629973	5	5	0	2	25712.2	0.00168464	1	0	C4.1	LR890726	5233063
1	unpaired_1	INF102	tRNA_15	unpaired	1	805405	805466	88	70	18	1	25558	0.0296496	1	1	C5.1	LR890726	5233063
1	unpaired_1	INF102	tRNA_16	unpaired	1	4974509	4974570	9	7	2	1	15598.9	0.00303235	1	0	C6.1	LR890726	5233063
1	unpaired_1	INF102	tRNA_17	unpaired	1	4590460	4590521	147	141	6	1	28151.9	0.0495283	1	1	C7.1	LR890726	5233063
1	unpaired_1	INF102	tRNA_18	unpaired	1	1339332	1339393	18	4	14	1	24858.7	0.00606469	1	1	C8.1	LR890726	5233063
1	unpaired_1	INF102	tRNA_18	unpaired	1	3568928	3568989	39	12	27	2	18709.2	0.0131402	1	1	C8.1	LR890726	5233063
1	unpaired_1	INF102	tRNA_18	unpaired	1	1339575	1339636	38	37	1	3	11969.9	0.0128032	1	1	C8.1	LR890726	5233063
1	unpaired_1	INF102	tRNA_18	unpaired	1	3569134	3569195	74	73	1	4	22615.6	0.0249326	1	1	C8.1	LR890726	5233063
1	unpaired_1	INF102	tRNA_18	unpaired	1	1339454	1339515	3	3	0	5	9078.67	0.00101078	1	0	C8.1	LR890726	5233063
1	unpaired_1	INF102	metG	unpaired	1	1576260	1576321	66	8	58	1	30306	0.0222372	1	1	metG.1	LR890726	5233063
1	unpaired_1	INF102	gapA	unpaired	1	3008817	3008878	89	83	6	1	27476.8	0.0299865	1	1	gapA.1	LR890726	5233063
1	unpaired_1	INF102	mdh	unpaired	1	506546	506607	126	121	5	1	20480.6	0.0424528	1	1	mdh.1	LR890726	5233063
1	unpaired_1	INF102	pgi	unpaired	1	4907445	4907506	114	2	112	1	29548	0.0384097	1	1	pgi.1	LR890726	5233063
1	unpaired_1	INF102	phoE	unpaired	1	4116481	4116542	152	38	114	1	24503.6	0.0512129	1	1	phoE.1	LR890726	5233063
1	unpaired_1	INF102	infB	unpaired	1	562957	563018	105	103	2	1	24870.3	0.0353774	1	1	infB.1	LR890726	5233063
1	unpaired_1	INF102	rpoB	unpaired	1	4965947	4966008	61	4	57	1	22077.6	0.0205526	1	1	rpoB.1	LR890726	5233063
1	unpaired_1	INF102	tonB	unpaired	1	2021003	2021064	69	63	6	1	29855.2	0.023248	1	1	tonB.1	LR890726	5233063
1	unpaired_1	INF125	tRNA_1	unpaired	1	539865	539926	102	101	1	1	15854.7	0.0743982	1	1	B1.1	CP031795	5282782
1	unpaired_1	INF125	tRNA_2	unpaired	1	1613287	1613348	46	46	0	1	26580.5	0.0335522	1	1	B2.1	CP031795	5282782
1	unpaired_1	INF125	tRNA_3	unpaired	1	1914659	1914720	1	0	1	1	21695	0.000729395	1	0	B3.1	CP031795	5282782
1	unpaired_1	INF125	tRNA_3	unpaired	1	4805798	4805859	1	1	0	2	40954	0.000729395	1	0	B3.1	CP031795	5282782
1	unpaired_1	INF125	tRNA_3	unpaired	1	4805650	4805711	0	0	0	3	NA	0	1	0	B3.1	CP031795	5282782
1	unpaired_1	INF125	tRNA_3	unpaired	1	4805942	4806003	0	0	0	4	NA	0	1	0	B3.1	CP031795	5282782
1	unpaired_1	INF125	tRNA_4	unpaired	1	2351249	2351310	0	0	0	1	NA	0	1	0	B4.1	CP031795	5282782
1	unpaired_1	INF125	tRNA_4	unpaired	1	2351168	2351229	0	0	0	2	NA	0	1	0	B4.1	CP031795	5282782
1	unpaired_1	INF125	tRNA_4	unpaired	1	2351087	2351148	6	4	2	3	37812.3	0.00437637	1	0	B4.1	CP031795	5282782
1	unpaired_1	INF125	tRNA_5	unpaired	1	3294175	3294236	15	12	3	1	13041.3	0.0109409	1	1	B5.1	CP031795	5282782
1	unpaired_1	INF125	tRNA_5	unpaired	1	3299468	3299529	10	10	0	2	27262.9	0.00729395	1	1	B5.1	CP031795	5282782
1	unpaired_1	INF125	tRNA_6	unpaired	1	3691353	3691414	4	3	1	1	32604.5	0.00291758	1	0	B6.1	CP031795	5282782
1	unpaired_1	INF125	tRNA_6	unpaired	1	3691464	3691525	6	6	0	2	230	0.00437637	1	0	B6.1	CP031795	5282782
1	unpaired_1	INF125	tRNA_7	unpaired	1	4516494	4516555	2	1	1	1	19426.5	0.00145879	1	0	B7.1	CP031795	5282782
1	unpaired_1	INF125	tRNA_7	unpaired	1	4516261	4516322	5	4	1	2	21172.4	0.00364697	1	0	B7.1	CP031795	5282782
1	unpaired_1	INF125	tRNA_7	unpaired	1	4516376	4516437	4	3	1	3	31792.8	0.00291758	1	0	B7.1	CP031795	5282782
1	unpaired_1	INF125	tRNA_9	unpaired	1	731131	731192	83	73	10	1	27830.9	0.0605398	1	1	B9.1	CP031795	5282782
1	unpaired_1	INF125	tRNA_9	unpaired	1	4846982	4847043	61	6	55	2	22791.6	0.0444931	1	1	B9.1	CP031795	5282782
1	unpaired_1	INF125	tRNA_10	unpaired	1	5026681	5026742	34	33	1	1	19851.1	0.0247994	1	1	B10.1	CP031795	5282782
1	unpaired_1	INF125	tRNA_10	unpaired	1	2135738	2135799	13	8	5	2	11370.5	0.00948213	1	1	B10.1	CP031795	5282782
1	unpaired_1	INF125	tRNA_10	unpaired	1	2136038	2136099	39	39	0	3	14593.3	0.0284464	1	1	B10.1	CP031795	5282782
1	unpaired_1	INF125	tRNA_11	unpaired	1	1876397	1876458	49	27	22	1	3296.39	0.0357403	1	1	C1.1	CP031795	5282782
1	unpaired_1	INF125	tRNA_11	unpaired	1	1887153	1887214	103	87	16	2	5756.4	0.0751276	1	1	C1.1	CP031795	5282782
1	unpaired_1	INF125	tRNA_11	unpaired	1	1892393	1892454	53	25	28	3	5175.11	0.0386579	1	1	C1.1	CP031795	5282782
1	unpaired_1	INF125	tRNA_11	unpaired	1	1878255	1878316	8	3	5	4	5998.5	0.00583516	1	0	C1.1	CP031795	5282782
1	unpaired_1	INF125	tRNA_12	unpaired	1	5084128	5084189	29	25	4	1	21571.4	0.0211524	1	1	C2.1	CP031795	5282782
1	unpaired_1	INF125	tRNA_13	unpaired	1	1439200	1439261	107	103	4	1	24815	0.0780452	1	1	C3.1	CP031795	5282782
1	unpaired_1	INF125	tRNA_14	unpaired	1	3691836	3691897	37	36	1	1	23062.2	0.0269876	1	1	C4.1	CP031795	5282782
1	unpaired_1	INF125	tRNA_14	unpaired	1	3691686	3691747	1	1	0	2	23639	0.000729395	1	0	C4.1	CP031795	5282782
1	unpaired_1	INF125	tRNA_15	unpaired	1	817179	817240	37	29	8	1	20133.2	0.0269876	1	1	C5.1	CP031795	5282782
1	unpaired_1	INF125	tRNA_16	unpaired	1	5026494	5026555	6	6	0	1	9129	0.00437637	1	0	C6.1	CP031795	5282782
1	unpaired_1	INF125	tRNA_17	unpaired	1	4669424	4669485	95	93	2	1	28935.3	0.0692925	1	1	C7.1	CP031795	5282782
1	unpaired_1	INF125	tRNA_18	unpaired	1	1415670	1415731	8	2	6	1	23855.8	0.00583516	1	0	C8.1	CP031795	5282782
1	unpaired_1	INF125	tRNA_18	unpaired	1	3632051	3632112	7	2	5	2	22470.1	0.00510576	1	0	C8.1	CP031795	5282782
1	unpaired_1	INF125	tRNA_18	unpaired	1	1415913	1415974	18	16	2	3	11396.2	0.0131291	1	1	C8.1	CP031795	5282782
1	unpaired_1	INF125	tRNA_18	unpaired	1	3632257	3632318	20	19	1	4	25253.2	0.0145879	1	1	C8.1	CP031795	5282782
1	unpaired_1	INF125	tRNA_18	unpaired	1	1415792	1415853	3	1	2	5	6039.33	0.00218818	1	0	C8.1	CP031795	5282782
1	unpaired_1	INF125	metG	unpaired	1	1689322	1689383	9	1	8	1	32897.8	0.00656455	1	0	metG.1	CP031795	5282782
1	unpaired_1	INF125	gapA	unpaired	1	3154413	3154474	54	52	2	1	31087.1	0.0393873	1	1	gapA.1	CP031795	5282782
1	unpaired_1	INF125	mdh	unpaired	1	489744	489805	46	45	1	1	18435.6	0.0335522	1	1	mdh.1	CP031795	5282782
1	unpaired_1	INF125	pgi	unpaired	1	4966582	4966643	44	1	43	1	27048.8	0.0320934	1	1	pgi.1	CP031795	5282782
1	unpaired_1	INF125	phoE	unpaired	1	4154144	4154205	78	12	66	1	28258	0.0568928	1	1	phoE.1	CP031795	5282782
1	unpaired_1	INF125	infB	unpaired	1	546155	546216	84	83	1	1	28784	0.0612691	1	1	infB.1	CP031795	5282782
1	unpaired_1	INF125	rpoB	unpaired	1	5017932	5017993	19	0	19	1	21626.7	0.0138585	1	1	rpoB.1	CP031795	5282782
1	unpaired_1	INF125	tonB	unpaired	1	2158252	2158313	24	24	0	1	27147.1	0.0175055	1	1	tonB.1	CP031795	5282782
1	unpaired_1	INF144	tRNA_1	unpaired	1	539945	540006	107	101	6	1	9793.99	0.0648878	1	1	B1.1	LR890569	5249355
1	unpaired_1	INF144	tRNA_2	unpaired	1	1536069	1536130	38	35	3	1	20175.3	0.0230443	1	1	B2.1	LR890569	5249355
1	unpaired_1	INF144	tRNA_3	unpaired	1	1811372	1811433	2	0	2	1	6196	0.00121286	1	0	B3.1	LR890569	5249355
1	unpaired_1	INF144	tRNA_3	unpaired	1	4758096	4758157	2	1	1	2	9619	0.00121286	1	0	B3.1	LR890569	5249355
1	unpaired_1	INF144	tRNA_3	unpaired	1	4757948	4758009	0	0	0	3	NA	0	1	0	B3.1	LR890569	5249355
1	unpaired_1	INF144	tRNA_3	unpaired	1	4758240	4758301	0	0	0	4	NA	0	1	0	B3.1	LR890569	5249355
1	unpaired_1	INF144	tRNA_4	unpaired	1	2241284	2241345	1	1	0	1	9983	0.000606428	1	0	B4.1	LR890569	5249355
1	unpaired_1	INF144	tRNA_4	unpaired	1	2241203	2241264	2	2	0	2	17203	0.00121286	1	0	B4.1	LR890569	5249355
1	unpaired_1	INF144	tRNA_4	unpaired	1	2241122	2241183	3	2	1	3	28376	0.00181928	1	0	B4.1	LR890569	5249355
1	unpaired_1	INF144	tRNA_5	unpaired	1	3284007	3284068	20	16	4	1	7855.7	0.0121286	1	1	B5.1	LR890569	5249355
1	unpaired_1	INF144	tRNA_5	unpaired	1	3289506	3289567	14	14	0	2	13393.7	0.00848999	1	1	B5.1	LR890569	5249355
1	unpaired_1	INF144	tRNA_6	unpaired	1	3672995	3673056	9	7	2	1	39869	0.00545785	1	0	B6.1	LR890569	5249355
1	unpaired_1	INF144	tRNA_6	unpaired	1	3673106	3673167	11	10	1	2	2424.82	0.00667071	1	1	B6.1	LR890569	5249355
1	unpaired_1	INF144	tRNA_7	unpaired	1	4494302	4494363	2	2	0	1	5993.5	0.00121286	1	0	B7.1	LR890569	5249355
1	unpaired_1	INF144	tRNA_7	unpaired	1	4494069	4494130	2	2	0	2	17082.5	0.00121286	1	0	B7.1	LR890569	5249355
1	unpaired_1	INF144	tRNA_7	unpaired	1	4494184	4494245	2	1	1	3	15145	0.00121286	1	0	B7.1	LR890569	5249355
1	unpaired_1	INF144	tRNA_9	unpaired	1	718023	718084	73	64	9	1	23157	0.0442693	1	1	B9.1	LR890569	5249355
1	unpaired_1	INF144	tRNA_9	unpaired	1	4800444	4800505	76	4	72	2	20506.1	0.0460885	1	1	B9.1	LR890569	5249355
1	unpaired_1	INF144	tRNA_10	unpaired	1	4986937	4986998	35	34	1	1	13850.2	0.021225	1	1	B10.1	LR890569	5249355
1	unpaired_1	INF144	tRNA_10	unpaired	1	2026822	2026883	10	9	1	2	5992.7	0.00606428	1	1	B10.1	LR890569	5249355
1	unpaired_1	INF144	tRNA_10	unpaired	1	2027122	2027183	32	30	2	3	14878.7	0.0194057	1	1	B10.1	LR890569	5249355
1	unpaired_1	INF144	tRNA_11	unpaired	1	1747072	1747133	124	59	65	1	2528.02	0.0751971	1	1	C1.1	LR890569	5249355
1	unpaired_1	INF144	tRNA_11	unpaired	1	1757828	1757889	84	75	9	2	15971.2	0.05094	1	1	C1.1	LR890569	5249355
1	unpaired_1	INF144	tRNA_11	unpaired	1	1789107	1789168	97	61	36	3	5947.23	0.0588235	1	1	C1.1	LR890569	5249355
1	unpaired_1	INF144	tRNA_11	unpaired	1	1748930	1748991	10	4	6	4	11258.2	0.00606428	1	1	C1.1	LR890569	5249355
1	unpaired_1	INF144	tRNA_12	unpaired	1	5050884	5050945	22	20	2	1	27644	0.0133414	1	1	C2.1	LR890569	5249355
1	unpaired_1	INF144	tRNA_13	unpaired	1	1419221	1419282	100	98	2	1	21848.8	0.0606428	1	1	C3.1	LR890569	5249355
1	unpaired_1	INF144	tRNA_14	unpaired	1	3673478	3673539	45	43	2	1	17493	0.0272893	1	1	C4.1	LR890569	5249355
1	unpaired_1	INF144	tRNA_14	unpaired	1	3673328	3673389	6	6	0	2	7746.83	0.00363857	1	0	C4.1	LR890569	5249355
1	unpaired_1	INF144	tRNA_15	unpaired	1	800151	800212	75	58	17	1	16449.1	0.0454821	1	1	C5.1	LR890569	5249355
1	unpaired_1	INF144	tRNA_15	unpaired	1	786759	786820	36	19	17	2	13077.8	0.0218314	1	1	C5.1	LR890569	5249355
1	unpaired_1	INF144	tRNA_16	unpaired	1	4986750	4986811	10	10	0	1	15904.1	0.00606428	1	1	C6.1	LR890569	5249355
1	unpaired_1	INF144	tRNA_17	unpaired	1	4618932	4618993	95	94	1	1	21906.9	0.0576107	1	1	C7.1	LR890569	5249355
1	unpaired_1	INF144	tRNA_18	unpaired	1	1395724	1395785	7	2	5	1	16548.9	0.004245	1	0	C8.1	LR890569	5249355
1	unpaired_1	INF144	tRNA_18	unpaired	1	3613592	3613653	17	4	13	2	17081.5	0.0103093	1	1	C8.1	LR890569	5249355
1	unpaired_1	INF144	tRNA_18	unpaired	1	1395967	1396028	16	16	0	3	10345	0.00970285	1	1	C8.1	LR890569	5249355
1	unpaired_1	INF144	tRNA_18	unpaired	1	3613895	3613956	28	27	1	4	16427.7	0.01698	1	1	C8.1	LR890569	5249355
1	unpaired_1	INF144	tRNA_18	unpaired	1	1395846	1395907	0	0	0	5	NA	0	1	0	C8.1	LR890569	5249355
1	unpaired_1	INF144	metG	unpaired	1	1613550	1613611	22	2	20	1	15950.6	0.0133414	1	1	metG.1	LR890569	5249355
1	unpaired_1	INF144	gapA	unpaired	1	3090374	3090435	62	58	4	1	18350.5	0.0375985	1	1	gapA.1	LR890569	5249355
1	unpaired_1	INF144	mdh	unpaired	1	489830	489891	66	66	0	1	16523.7	0.0400243	1	1	mdh.1	LR890569	5249355
1	unpaired_1	INF144	pgi	unpaired	1	4920995	4921056	57	5	52	1	21719.2	0.0345664	1	1	pgi.1	LR890569	5249355
1	unpaired_1	INF144	phoE	unpaired	1	4132061	4132122	77	19	58	1	17657.1	0.046695	1	1	phoE.1	LR890569	5249355
1	unpaired_1	INF144	infB	unpaired	1	546234	546295	89	89	0	1	17891.3	0.0539721	1	1	infB.1	LR890569	5249355
1	unpaired_1	INF144	rpoB	unpaired	1	4978188	4978249	29	1	28	1	18925.2	0.0175864	1	1	rpoB.1	LR890569	5249355
1	unpaired_1	INF144	tonB	unpaired	1	2049335	2049396	34	32	2	1	20222.7	0.0206186	1	1	tonB.1	LR890569	5249355
1	unpaired_1	INF148	tRNA_1	unpaired	1	539299	539360	150	148	2	1	13720.7	0.0689972	1	1	B1.1	LR890381	5460439
1	unpaired_1	INF148	tRNA_2	unpaired	1	1569728	1569789	58	52	6	1	30056.9	0.0266789	1	1	B2.1	LR890381	5460439
1	unpaired_1	INF148	tRNA_3	unpaired	1	1832694	1832755	0	0	0	1	NA	0	1	0	B3.1	LR890381	5460439
1	unpaired_1	INF148	tRNA_3	unpaired	1	4755231	4755292	1	1	0	2	58139	0.000459982	1	0	B3.1	LR890381	5460439
1	unpaired_1	INF148	tRNA_3	unpaired	1	4755083	4755144	2	1	1	3	27249.5	0.000919963	1	0	B3.1	LR890381	5460439
1	unpaired_1	INF148	tRNA_3	unpaired	1	4755375	4755436	1	0	1	4	40910	0.000459982	1	0	B3.1	LR890381	5460439
1	unpaired_1	INF148	tRNA_4	unpaired	1	2261304	2261365	2	2	0	1	35542	0.000919963	1	0	B4.1	LR890381	5460439
1	unpaired_1	INF148	tRNA_4	unpaired	1	2261223	2261284	1	1	0	2	6531	0.000459982	1	0	B4.1	LR890381	5460439
1	unpaired_1	INF148	tRNA_4	unpaired	1	2261142	2261203	3	2	1	3	69496.3	0.00137995	1	0	B4.1	LR890381	5460439
1	unpaired_1	INF148	tRNA_5	unpaired	1	3288204	3288265	34	33	1	1	9300.71	0.0156394	1	1	B5.1	LR890381	5460439
1	unpaired_1	INF148	tRNA_5	unpaired	1	3299613	3299674	29	27	2	2	28454.6	0.0133395	1	1	B5.1	LR890381	5460439
1	unpaired_1	INF148	tRNA_6	unpaired	1	3682133	3682194	8	6	2	1	49620.4	0.00367985	1	0	B6.1	LR890381	5460439
1	unpaired_1	INF148	tRNA_6	unpaired	1	3682244	3682305	7	7	0	2	1099.43	0.00321987	1	0	B6.1	LR890381	5460439
1	unpaired_1	INF148	tRNA_7	unpaired	1	4474366	4474427	3	3	0	1	50686.7	0.00137995	1	0	B7.1	LR890381	5460439
1	unpaired_1	INF148	tRNA_7	unpaired	1	4474133	4474194	1	1	0	2	12328	0.000459982	1	0	B7.1	LR890381	5460439
1	unpaired_1	INF148	tRNA_7	unpaired	1	4474248	4474309	2	2	0	3	48632.5	0.000919963	1	0	B7.1	LR890381	5460439
1	unpaired_1	INF148	tRNA_9	unpaired	1	718624	718685	78	72	6	1	27533.3	0.0358786	1	1	B9.1	LR890381	5460439
1	unpaired_1	INF148	tRNA_9	unpaired	1	4796406	4796467	90	7	83	2	28936.3	0.0413983	1	1	B9.1	LR890381	5460439
1	unpaired_1	INF148	tRNA_10	unpaired	1	5204357	5204418	38	35	3	1	21266.3	0.0174793	1	1	B10.1	LR890381	5460439
1	unpaired_1	INF148	tRNA_10	unpaired	1	2056893	2056954	15	10	5	2	14450	0.00689972	1	1	B10.1	LR890381	5460439
1	unpaired_1	INF148	tRNA_10	unpaired	1	2057193	2057254	58	54	4	3	19630.2	0.0266789	1	1	B10.1	LR890381	5460439
1	unpaired_1	INF148	tRNA_11	unpaired	1	1793946	1794007	147	72	75	1	4038.51	0.0676173	1	1	C1.1	LR890381	5460439
1	unpaired_1	INF148	tRNA_11	unpaired	1	1804703	1804764	148	131	17	2	6244.2	0.0680773	1	1	C1.1	LR890381	5460439
1	unpaired_1	INF148	tRNA_11	unpaired	1	1810428	1810489	123	83	40	3	7352.99	0.0565777	1	1	C1.1	LR890381	5460439
1	unpaired_1	INF148	tRNA_11	unpaired	1	1795804	1795865	12	3	9	4	9198.58	0.00551978	1	1	C1.1	LR890381	5460439
1	unpaired_1	INF148	tRNA_12	unpaired	1	5261940	5262001	39	38	1	1	29173.8	0.0179393	1	1	C2.1	LR890381	5460439
1	unpaired_1	INF148	tRNA_13	unpaired	1	1452830	1452891	125	122	3	1	27513.3	0.0574977	1	1	C3.1	LR890381	5460439
1	unpaired_1	INF148	tRNA_14	unpaired	1	3682616	3682677	66	66	0	1	27288.7	0.0303588	1	1	C4.1	LR890381	5460439
1	unpaired_1	INF148	tRNA_14	unpaired	1	3682466	3682527	1	1	0	2	24271	0.000459982	1	0	C4.1	LR890381	5460439
1	unpaired_1	INF148	tRNA_15	unpaired	1	794594	794655	46	38	8	1	27345.4	0.0211592	1	1	C5.1	LR890381	5460439
1	unpaired_1	INF148	tRNA_16	unpaired	1	5204170	5204231	6	4	2	1	11657.3	0.00275989	1	0	C6.1	LR890381	5460439
1	unpaired_1	INF148	tRNA_17	unpaired	1	4621397	4621458	131	126	5	1	28943.6	0.0602576	1	1	C7.1	LR890381	5460439
1	unpaired_1	INF148	tRNA_18	unpaired	1	1429299	1429360	14	5	9	1	18498.6	0.00643974	1	1	C8.1	LR890381	5460439
1	unpaired_1	INF148	tRNA_18	unpaired	1	1429421	1429482	0	0	0	2	NA	0	1	0	C8.1	LR890381	5460439
1	unpaired_1	INF148	tRNA_18	unpaired	1	3623032	3623093	39	26	13	3	18796.5	0.0179393	1	1	C8.1	LR890381	5460439
1	unpaired_1	INF148	tRNA_18	unpaired	1	1429542	1429603	17	16	1	4	11573.9	0.00781969	1	1	C8.1	LR890381	5460439
1	unpaired_1	INF148	metG	unpaired	1	1645742	1645803	27	2	25	1	29503.6	0.0124195	1	1	metG.1	LR890381	5460439
1	unpaired_1	INF148	intI1	unpaired	1	5054124	5054185	103	96	7	1	21765.5	0.0473781	1	1	intI1.1	LR890381	5460439
1	unpaired_1	INF148	gapA	unpaired	1	3093365	3093426	81	79	2	1	26171.5	0.0372585	1	1	gapA.1	LR890381	5460439
1	unpaired_1	INF148	mdh	unpaired	1	489177	489238	73	73	0	1	17658.8	0.0335787	1	1	mdh.1	LR890381	5460439
1	unpaired_1	INF148	pgi	unpaired	1	5144460	5144521	73	4	69	1	24932	0.0335787	1	1	pgi.1	LR890381	5460439
1	unpaired_1	INF148	phoE	unpaired	1	4133575	4133636	111	16	95	1	25416.8	0.051058	1	1	phoE.1	LR890381	5460439
1	unpaired_1	INF148	CTX-M-15	unpaired	1	5044630	5044691	18	16	2	1	10927.2	0.00827967	1	1	CTX-M-15.1	LR890381	5460439
1	unpaired_1	INF148	infB	unpaired	1	545589	545650	136	131	5	1	26965.2	0.0625575	1	1	infB.1	LR890381	5460439
1	unpaired_1	INF148	rpoB	unpaired	1	5195674	5195735	28	2	26	1	17966.4	0.0128795	1	1	rpoB.1	LR890381	5460439
1	unpaired_1	INF148	tonB	unpaired	1	2079424	2079485	29	29	0	1	29357.8	0.0133395	1	1	tonB.1	LR890381	5460439
1	unpaired_1	INF157	tRNA_1	unpaired	1	566159	566220	125	121	4	1	10897.2	0.0520833	1	1	B1.1	CP024528	5297108
1	unpaired_1	INF157	tRNA_2	unpaired	1	1534821	1534882	65	57	8	1	30403	0.0270833	1	1	B2.1	CP024528	5297108
1	unpaired_1	INF157	tRNA_3	unpaired	1	1880000	1880061	0	0	0	1	NA	0	1	0	B3.1	CP024528	5297108
1	unpaired_1	INF157	tRNA_3	unpaired	1	4813574	4813635	1	1	0	2	42524	0.000416667	1	0	B3.1	CP024528	5297108
1	unpaired_1	INF157	tRNA_3	unpaired	1	4813426	4813487	0	0	0	3	NA	0	1	0	B3.1	CP024528	5297108
1	unpaired_1	INF157	tRNA_3	unpaired	1	4813718	4813779	0	0	0	4	NA	0	1	0	B3.1	CP024528	5297108
1	unpaired_1	INF157	tRNA_4	unpaired	1	2308550	2308611	1	1	0	1	7620	0.000416667	1	0	B4.1	CP024528	5297108
1	unpaired_1	INF157	tRNA_4	unpaired	1	2308469	2308530	0	0	0	2	NA	0	1	0	B4.1	CP024528	5297108
1	unpaired_1	INF157	tRNA_4	unpaired	1	2308388	2308449	2	1	1	3	39268	0.000833333	1	0	B4.1	CP024528	5297108
1	unpaired_1	INF157	tRNA_5	unpaired	1	3296455	3296516	19	14	5	1	11658.4	0.00791667	1	1	B5.1	CP024528	5297108
1	unpaired_1	INF157	tRNA_5	unpaired	1	3299722	3299783	25	25	0	2	25037.9	0.0104167	1	1	B5.1	CP024528	5297108
1	unpaired_1	INF157	tRNA_6	unpaired	1	3715817	3715878	13	9	4	1	39573.2	0.00541667	1	1	B6.1	CP024528	5297108
1	unpaired_1	INF157	tRNA_6	unpaired	1	3715928	3715989	10	9	1	2	398.1	0.00416667	1	1	B6.1	CP024528	5297108
1	unpaired_1	INF157	tRNA_7	unpaired	1	4543190	4543251	3	3	0	1	48567.7	0.00125	1	0	B7.1	CP024528	5297108
1	unpaired_1	INF157	tRNA_7	unpaired	1	4542957	4543018	5	3	2	2	27058.2	0.00208333	1	0	B7.1	CP024528	5297108
1	unpaired_1	INF157	tRNA_7	unpaired	1	4543072	4543133	7	5	2	3	23023.3	0.00291667	1	0	B7.1	CP024528	5297108
1	unpaired_1	INF157	tRNA_9	unpaired	1	751822	751883	80	78	2	1	31055.3	0.0333333	1	1	B9.1	CP024528	5297108
1	unpaired_1	INF157	tRNA_9	unpaired	1	4856394	4856455	77	4	73	2	24362.8	0.0320833	1	1	B9.1	CP024528	5297108
1	unpaired_1	INF157	tRNA_10	unpaired	1	5041213	5041274	65	63	2	1	27717.5	0.0270833	1	1	B10.1	CP024528	5297108
1	unpaired_1	INF157	tRNA_10	unpaired	1	2096180	2096241	21	11	10	2	20452	0.00875	1	1	B10.1	CP024528	5297108
1	unpaired_1	INF157	tRNA_10	unpaired	1	2096480	2096541	53	51	2	3	16883.8	0.0220833	1	1	B10.1	CP024528	5297108
1	unpaired_1	INF157	tRNA_11	unpaired	1	1743993	1744054	183	89	94	1	4589.07	0.07625	1	1	C1.1	CP024528	5297108
1	unpaired_1	INF157	tRNA_11	unpaired	1	1754750	1754811	101	92	9	2	21754.6	0.0420833	1	1	C1.1	CP024528	5297108
1	unpaired_1	INF157	tRNA_11	unpaired	1	1857735	1857796	174	111	63	3	5856.56	0.0725	1	1	C1.1	CP024528	5297108
1	unpaired_1	INF157	tRNA_11	unpaired	1	1745851	1745912	20	3	17	4	5309.4	0.00833333	1	1	C1.1	CP024528	5297108
1	unpaired_1	INF157	tRNA_12	unpaired	1	5098725	5098786	39	37	2	1	31106.7	0.01625	1	1	C2.1	CP024528	5297108
1	unpaired_1	INF157	tRNA_13	unpaired	1	1417960	1418021	138	133	5	1	27216.2	0.0575	1	1	C3.1	CP024528	5297108
1	unpaired_1	INF157	tRNA_14	unpaired	1	3716300	3716361	60	60	0	1	22938.2	0.025	1	1	C4.1	CP024528	5297108
1	unpaired_1	INF157	tRNA_14	unpaired	1	3716150	3716211	4	4	0	2	14341	0.00166667	1	0	C4.1	CP024528	5297108
1	unpaired_1	INF157	tRNA_15	unpaired	1	836428	836489	57	49	8	1	26356.2	0.02375	1	1	C5.1	CP024528	5297108
1	unpaired_1	INF157	tRNA_16	unpaired	1	5041026	5041087	6	6	0	1	25084.8	0.0025	1	0	C6.1	CP024528	5297108
1	unpaired_1	INF157	tRNA_17	unpaired	1	4677146	4677207	129	125	4	1	29708	0.05375	1	1	C7.1	CP024528	5297108
1	unpaired_1	INF157	tRNA_18	unpaired	1	1394430	1394491	14	2	12	1	24004.8	0.00583333	1	1	C8.1	CP024528	5297108
1	unpaired_1	INF157	tRNA_18	unpaired	1	3656423	3656484	25	8	17	2	17174.5	0.0104167	1	1	C8.1	CP024528	5297108
1	unpaired_1	INF157	tRNA_18	unpaired	1	1394673	1394734	17	16	1	3	12411.4	0.00708333	1	1	C8.1	CP024528	5297108
1	unpaired_1	INF157	tRNA_18	unpaired	1	3656726	3656787	34	33	1	4	18592.5	0.0141667	1	1	C8.1	CP024528	5297108
1	unpaired_1	INF157	tRNA_18	unpaired	1	1394552	1394613	0	0	0	5	NA	0	1	0	C8.1	CP024528	5297108
1	unpaired_1	INF157	metG	unpaired	1	1612419	1612480	42	1	41	1	25086	0.0175	1	1	metG.1	CP024528	5297108
1	unpaired_1	INF157	intI1	unpaired	1	3048649	3048710	60	59	1	1	28366.8	0.025	1	1	intI1.1	CP024528	5297108
1	unpaired_1	INF157	intI1	unpaired	4	18381	18442	41	13	28	2	31521.2	0.0170833	3	1	intI1.1	CP024531	89345
1	unpaired_1	INF157	intI1	unpaired	2	123401	123462	49	1	48	3	26536.4	0.0204167	1	1	intI1.1	CP024529	221606
1	unpaired_1	INF157	gapA	unpaired	1	3164718	3164779	87	84	3	1	30098	0.03625	1	1	gapA.1	CP024528	5297108
1	unpaired_1	INF157	mdh	unpaired	1	516037	516098	76	74	2	1	15700.6	0.0316667	1	1	mdh.1	CP024528	5297108
1	unpaired_1	INF157	pgi	unpaired	1	4975303	4975364	44	2	42	1	29909.7	0.0183333	1	1	pgi.1	CP024528	5297108
1	unpaired_1	INF157	phoE	unpaired	1	4178870	4178931	119	14	105	1	23078.4	0.0495833	1	1	phoE.1	CP024528	5297108
1	unpaired_1	INF157	CTX-M-15	unpaired	4	56157	56218	23	3	20	1	22668.7	0.00958333	3	0	CTX-M-15.1	CP024531	89345
1	unpaired_1	INF157	CTX-M-15	unpaired	1	4427677	4427738	52	2	50	2	31504.4	0.0216667	1	1	CTX-M-15.1	CP024528	5297108
1	unpaired_1	INF157	IMP-4	unpaired	2	124321	124382	57	56	1	1	28563.1	0.02375	1	1	IMP-4.1	CP024529	221606
1	unpaired_1	INF157	infB	unpaired	1	572449	572510	122	118	4	1	24951	0.0508333	1	1	infB.1	CP024528	5297108
1	unpaired_1	INF157	rpoB	unpaired	1	5032464	5032525	22	1	21	1	25143.8	0.00916667	1	1	rpoB.1	CP024528	5297108
1	unpaired_1	INF157	tonB	unpaired	1	2118708	2118769	33	33	0	1	27281.3	0.01375	1	1	tonB.1	CP024528	5297108
1	unpaired_1	INF223	tRNA_1	unpaired	1	546052	546113	132	130	2	1	10463.1	0.0664653	1	1	B1.1	LR890595	5271210
1	unpaired_1	INF223	tRNA_2	unpaired	1	1576206	1576267	65	54	11	1	31640.4	0.0327291	1	1	B2.1	LR890595	5271210
1	unpaired_1	INF223	tRNA_3	unpaired	1	1845959	1846020	3	1	2	1	18387.3	0.00151057	1	0	B3.1	LR890595	5271210
1	unpaired_1	INF223	tRNA_3	unpaired	1	4795260	4795321	1	1	0	2	39747	0.000503525	1	0	B3.1	LR890595	5271210
1	unpaired_1	INF223	tRNA_3	unpaired	1	4795112	4795173	0	0	0	3	NA	0	1	0	B3.1	LR890595	5271210
1	unpaired_1	INF223	tRNA_3	unpaired	1	4795404	4795465	0	0	0	4	NA	0	1	0	B3.1	LR890595	5271210
1	unpaired_1	INF223	tRNA_4	unpaired	1	2266386	2266447	1	1	0	1	33356	0.000503525	1	0	B4.1	LR890595	5271210
1	unpaired_1	INF223	tRNA_4	unpaired	1	2266305	2266366	1	0	1	2	77644	0.000503525	1	0	B4.1	LR890595	5271210
1	unpaired_1	INF223	tRNA_4	unpaired	1	2266224	2266285	0	0	0	3	NA	0	1	0	B4.1	LR890595	5271210
1	unpaired_1	INF223	tRNA_5	unpaired	1	3218067	3218128	20	20	0	1	4744.1	0.0100705	1	1	B5.1	LR890595	5271210
1	unpaired_1	INF223	tRNA_5	unpaired	1	3221222	3221283	21	21	0	2	26725.2	0.010574	1	1	B5.1	LR890595	5271210
1	unpaired_1	INF223	tRNA_6	unpaired	1	3650528	3650589	16	9	7	1	45610.9	0.00805639	1	1	B6.1	LR890595	5271210
1	unpaired_1	INF223	tRNA_6	unpaired	1	3650639	3650700	5	4	1	2	16145.2	0.00251762	1	0	B6.1	LR890595	5271210
1	unpaired_1	INF223	tRNA_7	unpaired	1	4484107	4484168	0	0	0	1	NA	0	1	0	B7.1	LR890595	5271210
1	unpaired_1	INF223	tRNA_7	unpaired	1	4483874	4483935	1	1	0	2	33333	0.000503525	1	0	B7.1	LR890595	5271210
1	unpaired_1	INF223	tRNA_7	unpaired	1	4483989	4484050	5	3	2	3	16530.8	0.00251762	1	0	B7.1	LR890595	5271210
1	unpaired_1	INF223	tRNA_9	unpaired	1	715930	715991	78	66	12	1	33227.2	0.0392749	1	1	B9.1	LR890595	5271210
1	unpaired_1	INF223	tRNA_9	unpaired	1	4836321	4836382	75	1	74	2	25288.9	0.0377644	1	1	B9.1	LR890595	5271210
1	unpaired_1	INF223	tRNA_10	unpaired	1	5020476	5020537	48	45	3	1	16338	0.0241692	1	1	B10.1	LR890595	5271210
1	unpaired_1	INF223	tRNA_10	unpaired	1	2049262	2049323	11	9	2	2	10158.9	0.00553877	1	1	B10.1	LR890595	5271210
1	unpaired_1	INF223	tRNA_10	unpaired	1	2049562	2049623	46	45	1	3	18827.8	0.0231621	1	1	B10.1	LR890595	5271210
1	unpaired_1	INF223	tRNA_11	unpaired	1	1790453	1790514	124	72	52	1	5722.94	0.0624371	1	1	C1.1	LR890595	5271210
1	unpaired_1	INF223	tRNA_11	unpaired	1	1818809	1818870	127	108	19	2	6643.85	0.0639476	1	1	C1.1	LR890595	5271210
1	unpaired_1	INF223	tRNA_11	unpaired	1	1823694	1823755	113	74	39	3	9672.04	0.0568983	1	1	C1.1	LR890595	5271210
1	unpaired_1	INF223	tRNA_11	unpaired	1	1792311	1792372	16	5	11	4	17943.8	0.00805639	1	1	C1.1	LR890595	5271210
1	unpaired_1	INF223	tRNA_12	unpaired	1	5077868	5077929	30	27	3	1	35200.9	0.0151057	1	1	C2.1	LR890595	5271210
1	unpaired_1	INF223	tRNA_13	unpaired	1	1458572	1458633	135	132	3	1	28992.7	0.0679758	1	1	C3.1	LR890595	5271210
1	unpaired_1	INF223	tRNA_14	unpaired	1	3651011	3651072	49	49	0	1	25072.5	0.0246727	1	1	C4.1	LR890595	5271210
1	unpaired_1	INF223	tRNA_14	unpaired	1	3650861	3650922	4	4	0	2	28661.2	0.0020141	1	0	C4.1	LR890595	5271210
1	unpaired_1	INF223	tRNA_15	unpaired	1	784669	784730	47	35	12	1	22566.4	0.0236657	1	1	C5.1	LR890595	5271210
1	unpaired_1	INF223	tRNA_16	unpaired	1	5020289	5020350	6	5	1	1	22231.3	0.00302115	1	0	C6.1	LR890595	5271210
1	unpaired_1	INF223	tRNA_17	unpaired	1	4655387	4655448	122	119	3	1	29325.2	0.06143	1	1	C7.1	LR890595	5271210
1	unpaired_1	INF223	tRNA_18	unpaired	1	1435043	1435104	10	0	10	1	26305.4	0.00503525	1	1	C8.1	LR890595	5271210
1	unpaired_1	INF223	tRNA_18	unpaired	1	3591131	3591192	18	5	13	2	28230	0.00906344	1	1	C8.1	LR890595	5271210
1	unpaired_1	INF223	tRNA_18	unpaired	1	1435286	1435347	27	27	0	3	13911.7	0.0135952	1	1	C8.1	LR890595	5271210
1	unpaired_1	INF223	tRNA_18	unpaired	1	3591434	3591495	33	32	1	4	20537.3	0.0166163	1	1	C8.1	LR890595	5271210
1	unpaired_1	INF223	tRNA_18	unpaired	1	1435165	1435226	2	0	2	5	24840.5	0.00100705	1	0	C8.1	LR890595	5271210
1	unpaired_1	INF223	metG	unpaired	1	1655223	1655284	41	2	39	1	33256.5	0.0206445	1	1	metG.1	LR890595	5271210
1	unpaired_1	INF223	intI1	unpaired	2	94009	94070	24	0	24	1	27218.1	0.0120846	1	1	intI1.1	LR890596	244314
1	unpaired_1	INF223	gapA	unpaired	1	3063233	3063294	65	62	3	1	27750.7	0.0327291	1	1	gapA.1	LR890595	5271210
1	unpaired_1	INF223	mdh	unpaired	1	487342	487403	73	69	4	1	21986.7	0.0367573	1	1	mdh.1	LR890595	5271210
1	unpaired_1	INF223	pgi	unpaired	1	4954535	4954596	60	5	55	1	30308.9	0.0302115	1	1	pgi.1	LR890595	5271210
1	unpaired_1	INF223	phoE	unpaired	1	4121469	4121530	110	19	91	1	30706.3	0.0553877	1	1	phoE.1	LR890595	5271210
1	unpaired_1	INF223	CTX-M-15	unpaired	3	29972	30033	49	5	44	1	38223.7	0.0246727	15	0	CTX-M-15.1	LR890597	60529
1	unpaired_1	INF223	infB	unpaired	1	552323	552384	111	110	1	1	27032.1	0.0558912	1	1	infB.1	LR890595	5271210
1	unpaired_1	INF223	rpoB	unpaired	1	5011727	5011788	31	0	31	1	22168.7	0.0156093	1	1	rpoB.1	LR890595	5271210
1	unpaired_1	INF223	tonB	unpaired	1	2071777	2071838	30	29	1	1	22835.3	0.0151057	1	1	tonB.1	LR890595	5271210
1	unpaired_1	INF231	tRNA_1	unpaired	1	548243	548304	72	70	2	1	12185.8	0.0833333	1	1	B1.1	LR890356	5434095
1	unpaired_1	INF231	tRNA_2	unpaired	1	1612470	1612531	24	22	2	1	25986.1	0.0277778	1	1	B2.1	LR890356	5434095
1	unpaired_1	INF231	tRNA_3	unpaired	1	1940207	1940268	0	0	0	1	NA	0	1	0	B3.1	LR890356	5434095
1	unpaired_1	INF231	tRNA_3	unpaired	1	4960442	4960503	1	0	1	2	40705	0.00115741	1	0	B3.1	LR890356	5434095
1	unpaired_1	INF231	tRNA_3	unpaired	1	4960294	4960355	1	1	0	3	20813	0.00115741	1	0	B3.1	LR890356	5434095
1	unpaired_1	INF231	tRNA_3	unpaired	1	4960586	4960647	0	0	0	4	NA	0	1	0	B3.1	LR890356	5434095
1	unpaired_1	INF231	tRNA_4	unpaired	1	2381926	2381987	0	0	0	1	NA	0	1	0	B4.1	LR890356	5434095
1	unpaired_1	INF231	tRNA_4	unpaired	1	2381845	2381906	0	0	0	2	NA	0	1	0	B4.1	LR890356	5434095
1	unpaired_1	INF231	tRNA_4	unpaired	1	2381764	2381825	2	2	0	3	39143	0.00231482	1	0	B4.1	LR890356	5434095
1	unpaired_1	INF231	tRNA_5	unpaired	1	3443919	3443980	14	10	4	1	9307.86	0.0162037	1	1	B5.1	LR890356	5434095
1	unpaired_1	INF231	tRNA_5	unpaired	1	3447771	3447832	7	6	1	2	24259.9	0.00810185	1	0	B5.1	LR890356	5434095
1	unpaired_1	INF231	tRNA_6	unpaired	1	3868468	3868529	1	0	1	1	19187	0.00115741	1	0	B6.1	LR890356	5434095
1	unpaired_1	INF231	tRNA_6	unpaired	1	3868579	3868640	6	6	0	2	1999.33	0.00694444	1	0	B6.1	LR890356	5434095
1	unpaired_1	INF231	tRNA_7	unpaired	1	4672069	4672130	3	3	0	1	28397.3	0.00347222	1	0	B7.1	LR890356	5434095
1	unpaired_1	INF231	tRNA_7	unpaired	1	4671836	4671897	1	0	1	2	2141	0.00115741	1	0	B7.1	LR890356	5434095
1	unpaired_1	INF231	tRNA_7	unpaired	1	4671951	4672012	2	2	0	3	18873.5	0.00231482	1	0	B7.1	LR890356	5434095
1	unpaired_1	INF231	tRNA_9	unpaired	1	750066	750127	27	22	5	1	32444.4	0.03125	1	1	B9.1	LR890356	5434095
1	unpaired_1	INF231	tRNA_9	unpaired	1	5001632	5001693	35	10	25	2	23108.7	0.0405093	1	1	B9.1	LR890356	5434095
1	unpaired_1	INF231	tRNA_10	unpaired	1	5178212	5178273	14	13	1	1	7389.36	0.0162037	1	1	B10.1	LR890356	5434095
1	unpaired_1	INF231	tRNA_10	unpaired	1	2150254	2150315	8	5	3	2	19401.4	0.00925926	1	0	B10.1	LR890356	5434095
1	unpaired_1	INF231	tRNA_10	unpaired	1	2150554	2150615	21	20	1	3	17528.2	0.0243056	1	1	B10.1	LR890356	5434095
1	unpaired_1	INF231	tRNA_11	unpaired	1	1879190	1879251	63	32	31	1	6181.75	0.0729167	1	1	C1.1	LR890356	5434095
1	unpaired_1	INF231	tRNA_11	unpaired	1	1912223	1912284	69	53	16	2	7574.87	0.0798611	1	1	C1.1	LR890356	5434095
1	unpaired_1	INF231	tRNA_11	unpaired	1	1917942	1918003	59	33	26	3	3195.07	0.068287	1	1	C1.1	LR890356	5434095
1	unpaired_1	INF231	tRNA_11	unpaired	1	1881048	1881109	15	7	8	4	14598	0.0173611	1	1	C1.1	LR890356	5434095
1	unpaired_1	INF231	tRNA_12	unpaired	1	5235525	5235586	16	13	3	1	17806.2	0.0185185	1	1	C2.1	LR890356	5434095
1	unpaired_1	INF231	tRNA_13	unpaired	1	1495612	1495673	40	37	3	1	25780.9	0.0462963	1	1	C3.1	LR890356	5434095
1	unpaired_1	INF231	tRNA_14	unpaired	1	3868951	3869012	21	19	2	1	17992.6	0.0243056	1	1	C4.1	LR890356	5434095
1	unpaired_1	INF231	tRNA_14	unpaired	1	3868801	3868862	0	0	0	2	NA	0	1	0	C4.1	LR890356	5434095
1	unpaired_1	INF231	tRNA_15	unpaired	1	822324	822385	45	18	27	1	19622	0.0520833	1	1	C5.1	LR890356	5434095
1	unpaired_1	INF231	tRNA_16	unpaired	1	5178025	5178086	3	3	0	1	6036	0.00347222	1	0	C6.1	LR890356	5434095
1	unpaired_1	INF231	tRNA_17	unpaired	1	4829960	4830021	38	38	0	1	18410.7	0.0439815	1	1	C7.1	LR890356	5434095
1	unpaired_1	INF231	tRNA_18	unpaired	1	1472082	1472143	12	4	8	1	22893.9	0.0138889	1	1	C8.1	LR890356	5434095
1	unpaired_1	INF231	tRNA_18	unpaired	1	3809072	3809133	10	2	8	2	14495.1	0.0115741	1	1	C8.1	LR890356	5434095
1	unpaired_1	INF231	tRNA_18	unpaired	1	1472325	1472386	10	10	0	3	12203.8	0.0115741	1	1	C8.1	LR890356	5434095
1	unpaired_1	INF231	tRNA_18	unpaired	1	3809375	3809436	17	16	1	4	20858.7	0.0196759	1	1	C8.1	LR890356	5434095
1	unpaired_1	INF231	tRNA_18	unpaired	1	1472204	1472265	3	3	0	5	12058	0.00347222	1	0	C8.1	LR890356	5434095
1	unpaired_1	INF231	metG	unpaired	1	1688625	1688686	12	1	11	1	15499.3	0.0138889	1	1	metG.1	LR890356	5434095
1	unpaired_1	INF231	gapA	unpaired	1	3248870	3248931	33	31	2	1	21502.9	0.0381944	1	1	gapA.1	LR890356	5434095
1	unpaired_1	INF231	mdh	unpaired	1	498121	498182	18	17	1	1	17644.6	0.0208333	1	1	mdh.1	LR890356	5434095
1	unpaired_1	INF231	pgi	unpaired	1	5118251	5118312	15	1	14	1	18278.3	0.0173611	1	1	pgi.1	LR890356	5434095
1	unpaired_1	INF231	phoE	unpaired	1	4324756	4324817	52	7	45	1	21765.5	0.0601852	1	1	phoE.1	LR890356	5434095
1	unpaired_1	INF231	infB	unpaired	1	554534	554595	55	54	1	1	23691.1	0.0636574	1	1	infB.1	LR890356	5434095
1	unpaired_1	INF231	rpoB	unpaired	1	5169463	5169524	9	1	8	1	14741.3	0.0104167	1	0	rpoB.1	LR890356	5434095
1	unpaired_1	INF231	tonB	unpaired	1	2172765	2172826	10	10	0	1	12635.2	0.0115741	1	1	tonB.1	LR890356	5434095
1	unpaired_1	INF247	tRNA_1	unpaired	1	578380	578441	153	151	2	1	9985.63	0.0564159	1	1	B1.1	LR890562	5206451
1	unpaired_1	INF247	tRNA_2	unpaired	1	1538480	1538541	92	82	10	1	23258.1	0.0339233	1	1	B2.1	LR890562	5206451
1	unpaired_1	INF247	tRNA_3	unpaired	1	1797478	1797539	2	0	2	1	27548.5	0.000737463	1	0	B3.1	LR890562	5206451
1	unpaired_1	INF247	tRNA_3	unpaired	1	4723595	4723656	0	0	0	2	NA	0	1	0	B3.1	LR890562	5206451
1	unpaired_1	INF247	tRNA_3	unpaired	1	4723447	4723508	1	0	1	3	29317	0.000368732	1	0	B3.1	LR890562	5206451
1	unpaired_1	INF247	tRNA_3	unpaired	1	4723739	4723800	0	0	0	4	NA	0	1	0	B3.1	LR890562	5206451
1	unpaired_1	INF247	tRNA_4	unpaired	1	2226175	2226236	1	0	1	1	32781	0.000368732	1	0	B4.1	LR890562	5206451
1	unpaired_1	INF247	tRNA_4	unpaired	1	2226094	2226155	3	3	0	2	21557.7	0.00110619	1	0	B4.1	LR890562	5206451
1	unpaired_1	INF247	tRNA_4	unpaired	1	2226013	2226074	5	3	2	3	15528.4	0.00184366	1	0	B4.1	LR890562	5206451
1	unpaired_1	INF247	tRNA_5	unpaired	1	3227642	3227703	44	40	4	1	14964.7	0.0162242	1	1	B5.1	LR890562	5206451
1	unpaired_1	INF247	tRNA_5	unpaired	1	3232702	3232763	25	25	0	2	16477.6	0.00921829	1	1	B5.1	LR890562	5206451
1	unpaired_1	INF247	tRNA_6	unpaired	1	3647315	3647376	7	6	1	1	36858.3	0.00258112	1	0	B6.1	LR890562	5206451
1	unpaired_1	INF247	tRNA_6	unpaired	1	3647426	3647487	9	9	0	2	206	0.00331858	1	0	B6.1	LR890562	5206451
1	unpaired_1	INF247	tRNA_7	unpaired	1	4454799	4454860	3	3	0	1	6206.67	0.00110619	1	0	B7.1	LR890562	5206451
1	unpaired_1	INF247	tRNA_7	unpaired	1	4454566	4454627	5	3	2	2	12780	0.00184366	1	0	B7.1	LR890562	5206451
1	unpaired_1	INF247	tRNA_7	unpaired	1	4454681	4454742	4	4	0	3	13634.2	0.00147493	1	0	B7.1	LR890562	5206451
1	unpaired_1	INF247	tRNA_9	unpaired	1	756332	756393	99	91	8	1	22355.3	0.0365044	1	1	B9.1	LR890562	5206451
1	unpaired_1	INF247	tRNA_9	unpaired	1	4764776	4764837	92	2	90	2	24300.9	0.0339233	1	1	B9.1	LR890562	5206451
1	unpaired_1	INF247	tRNA_10	unpaired	1	4950392	4950453	50	47	3	1	14975.4	0.0184366	1	1	B10.1	LR890562	5206451
1	unpaired_1	INF247	tRNA_10	unpaired	1	2012745	2012806	23	16	7	2	11187.8	0.00848083	1	1	B10.1	LR890562	5206451
1	unpaired_1	INF247	tRNA_10	unpaired	1	2013045	2013106	91	89	2	3	17307.6	0.0335546	1	1	B10.1	LR890562	5206451
1	unpaired_1	INF247	tRNA_11	unpaired	1	1759216	1759277	176	75	101	1	3613.49	0.0648968	1	1	C1.1	LR890562	5206451
1	unpaired_1	INF247	tRNA_11	unpaired	1	1769972	1770033	189	147	42	2	5446.86	0.0696903	1	1	C1.1	LR890562	5206451
1	unpaired_1	INF247	tRNA_11	unpaired	1	1775213	1775274	146	96	50	3	8188.51	0.0538348	1	1	C1.1	LR890562	5206451
1	unpaired_1	INF247	tRNA_11	unpaired	1	1761074	1761135	16	2	14	4	11558.4	0.0058997	1	1	C1.1	LR890562	5206451
1	unpaired_1	INF247	tRNA_12	unpaired	1	5007763	5007824	53	49	4	1	25091.5	0.0195428	1	1	C2.1	LR890562	5206451
1	unpaired_1	INF247	tRNA_13	unpaired	1	1421617	1421678	136	129	7	1	22353.5	0.0501475	1	1	C3.1	LR890562	5206451
1	unpaired_1	INF247	tRNA_14	unpaired	1	3647798	3647859	63	62	1	1	17475.4	0.0232301	1	1	C4.1	LR890562	5206451
1	unpaired_1	INF247	tRNA_14	unpaired	1	3647648	3647709	4	4	0	2	11469	0.00147493	1	0	C4.1	LR890562	5206451
1	unpaired_1	INF247	tRNA_15	unpaired	1	825068	825129	64	52	12	1	22893.9	0.0235988	1	1	C5.1	LR890562	5206451
1	unpaired_1	INF247	tRNA_16	unpaired	1	4950205	4950266	29	29	0	1	19686.9	0.0106932	1	1	C6.1	LR890562	5206451
1	unpaired_1	INF247	tRNA_17	unpaired	1	4590821	4590882	132	125	7	1	22005.5	0.0486726	1	1	C7.1	LR890562	5206451
1	unpaired_1	INF247	tRNA_18	unpaired	1	1398087	1398148	10	1	9	1	18063.3	0.00368732	1	1	C8.1	LR890562	5206451
1	unpaired_1	INF247	tRNA_18	unpaired	1	3587930	3587991	26	13	13	2	12649.9	0.00958702	1	1	C8.1	LR890562	5206451
1	unpaired_1	INF247	tRNA_18	unpaired	1	1398330	1398391	40	39	1	3	17158.9	0.0147493	1	1	C8.1	LR890562	5206451
1	unpaired_1	INF247	tRNA_18	unpaired	1	3588233	3588294	40	38	2	4	17476.3	0.0147493	1	1	C8.1	LR890562	5206451
1	unpaired_1	INF247	tRNA_18	unpaired	1	1398209	1398270	3	3	0	5	11333	0.00110619	1	0	C8.1	LR890562	5206451
1	unpaired_1	INF247	metG	unpaired	1	1614513	1614574	36	4	32	1	21204.6	0.0132743	1	1	metG.1	LR890562	5206451
1	unpaired_1	INF247	intI1	unpaired	2	47276	47337	128	11	117	1	17642.5	0.0471976	4	1	intI1.1	LR890563	159592
1	unpaired_1	INF247	gapA	unpaired	1	3085332	3085393	102	93	9	1	22555.1	0.0376106	1	1	gapA.1	LR890562	5206451
1	unpaired_1	INF247	mdh	unpaired	1	528258	528319	113	108	5	1	19983.6	0.0416667	1	1	mdh.1	LR890562	5206451
1	unpaired_1	INF247	pgi	unpaired	1	4884486	4884547	87	3	84	1	23520.8	0.0320796	1	1	pgi.1	LR890562	5206451
1	unpaired_1	INF247	phoE	unpaired	1	4102663	4102724	108	27	81	1	17749.4	0.039823	1	1	phoE.1	LR890562	5206451
1	unpaired_1	INF247	CTX-M-14	unpaired	2	67864	67925	50	4	46	1	9096.02	0.0184366	4	1	CTX-M-14.1	LR890563	159592
1	unpaired_1	INF247	CTX-M-14	unpaired	2	22421	22482	77	9	68	2	18538.5	0.0283923	4	1	CTX-M-14.1	LR890563	159592
1	unpaired_1	INF247	infB	unpaired	1	584669	584730	104	104	0	1	20873.5	0.0383481	1	1	infB.1	LR890562	5206451
1	unpaired_1	INF247	rpoB	unpaired	1	4941643	4941704	36	0	36	1	16333.3	0.0132743	1	1	rpoB.1	LR890562	5206451
1	unpaired_1	INF247	tonB	unpaired	1	2035259	2035320	35	34	1	1	20644.7	0.0129056	1	1	tonB.1	LR890562	5206451
1	unpaired_1	INF281	tRNA_1	unpaired	1	3072353	3072414	131	5	126	1	8724.22	0.0625298	1	1	B1.1	LR890515	5509891
1	unpaired_1	INF281	tRNA_2	unpaired	1	2017543	2017604	65	13	52	1	23038.9	0.0310263	1	1	B2.1	LR890515	5509891
1	unpaired_1	INF281	tRNA_3	unpaired	1	1673849	1673910	1	1	0	1	19989	0.000477327	1	0	B3.1	LR890515	5509891
1	unpaired_1	INF281	tRNA_3	unpaired	1	4127450	4127511	1	0	1	2	40917	0.000477327	1	0	B3.1	LR890515	5509891
1	unpaired_1	INF281	tRNA_3	unpaired	1	4127594	4127655	2	0	2	3	35038	0.000954654	1	0	B3.1	LR890515	5509891
1	unpaired_1	INF281	tRNA_3	unpaired	1	4127742	4127803	2	2	0	4	47819.5	0.000954654	1	0	B3.1	LR890515	5509891
1	unpaired_1	INF281	tRNA_4	unpaired	1	1157099	1157160	0	0	0	1	NA	0	1	0	B4.1	LR890515	5509891
1	unpaired_1	INF281	tRNA_4	unpaired	1	1157180	1157241	0	0	0	2	NA	0	1	0	B4.1	LR890515	5509891
1	unpaired_1	INF281	tRNA_4	unpaired	1	1157261	1157322	2	2	0	3	23079.5	0.000954654	1	0	B4.1	LR890515	5509891
1	unpaired_1	INF281	tRNA_5	unpaired	1	171331	171392	43	2	41	1	9364.88	0.0205251	1	1	B5.1	LR890515	5509891
1	unpaired_1	INF281	tRNA_5	unpaired	1	174594	174655	5	2	3	2	24328.2	0.00238663	1	0	B5.1	LR890515	5509891
1	unpaired_1	INF281	tRNA_6	unpaired	1	5240174	5240235	7	1	6	1	214.143	0.00334129	1	0	B6.1	LR890515	5509891
1	unpaired_1	INF281	tRNA_6	unpaired	1	5240285	5240346	6	3	3	2	32570.8	0.00286396	1	0	B6.1	LR890515	5509891
1	unpaired_1	INF281	tRNA_7	unpaired	1	4441578	4441639	1	0	1	1	5165	0.000477327	1	0	B7.1	LR890515	5509891
1	unpaired_1	INF281	tRNA_7	unpaired	1	4441463	4441524	4	1	3	2	14881.8	0.00190931	1	0	B7.1	LR890515	5509891
1	unpaired_1	INF281	tRNA_7	unpaired	1	4441345	4441406	6	1	5	3	20164.3	0.00286396	1	0	B7.1	LR890515	5509891
1	unpaired_1	INF281	tRNA_9	unpaired	1	4086399	4086460	83	67	16	1	20316.6	0.0396181	1	1	B9.1	LR890515	5509891
1	unpaired_1	INF281	tRNA_9	unpaired	1	2860132	2860193	77	13	64	2	26181.6	0.0367542	1	1	B9.1	LR890515	5509891
1	unpaired_1	INF281	tRNA_10	unpaired	1	1375669	1375730	39	0	39	1	17063.2	0.0186158	1	1	B10.1	LR890515	5509891
1	unpaired_1	INF281	tRNA_10	unpaired	1	1375969	1376030	11	8	3	2	17389.5	0.0052506	1	1	B10.1	LR890515	5509891
1	unpaired_1	INF281	tRNA_10	unpaired	1	3907610	3907671	44	0	44	3	16464.4	0.0210024	1	1	B10.1	LR890515	5509891
1	unpaired_1	INF281	tRNA_11	unpaired	1	1696114	1696175	200	56	144	1	5344.36	0.0954654	1	1	C1.1	LR890515	5509891
1	unpaired_1	INF281	tRNA_11	unpaired	1	1710255	1710316	126	68	58	2	3321.71	0.0601432	1	1	C1.1	LR890515	5509891
1	unpaired_1	INF281	tRNA_11	unpaired	1	1712113	1712174	17	7	10	3	17095.9	0.00811456	1	1	C1.1	LR890515	5509891
1	unpaired_1	INF281	tRNA_11	unpaired	1	1701361	1701422	39	13	26	4	9447.64	0.0186158	1	1	C1.1	LR890515	5509891
1	unpaired_1	INF281	tRNA_12	unpaired	1	3850253	3850314	42	4	38	1	28498.9	0.0200477	1	1	C2.1	LR890515	5509891
1	unpaired_1	INF281	tRNA_13	unpaired	1	2193130	2193191	87	5	82	1	20083.7	0.0415274	1	1	C3.1	LR890515	5509891
1	unpaired_1	INF281	tRNA_14	unpaired	1	5239802	5239863	31	0	31	1	19702.6	0.0147971	1	1	C4.1	LR890515	5509891
1	unpaired_1	INF281	tRNA_14	unpaired	1	5239952	5240013	3	0	3	2	12535.3	0.00143198	1	0	C4.1	LR890515	5509891
1	unpaired_1	INF281	tRNA_15	unpaired	1	2791341	2791402	61	22	39	1	21075.4	0.0291169	1	1	C5.1	LR890515	5509891
1	unpaired_1	INF281	tRNA_16	unpaired	1	3907797	3907858	9	2	7	1	18404.3	0.00429594	1	0	C6.1	LR890515	5509891
1	unpaired_1	INF281	tRNA_17	unpaired	1	4269263	4269324	143	8	135	1	22276.1	0.0682578	1	1	C7.1	LR890515	5509891
1	unpaired_1	INF281	tRNA_18	unpaired	1	5299371	5299432	38	1	37	1	20472.1	0.0181384	1	1	C8.1	LR890515	5509891
1	unpaired_1	INF281	tRNA_18	unpaired	1	2216659	2216720	11	11	0	2	27387.9	0.0052506	1	1	C8.1	LR890515	5509891
1	unpaired_1	INF281	tRNA_18	unpaired	1	5299674	5299735	6	5	1	3	18456.5	0.00286396	1	0	C8.1	LR890515	5509891
1	unpaired_1	INF281	tRNA_18	unpaired	1	2216537	2216598	4	2	2	4	4125.25	0.00190931	1	0	C8.1	LR890515	5509891
1	unpaired_1	INF281	tRNA_18	unpaired	1	2216416	2216477	18	0	18	5	11284.4	0.00859189	1	1	C8.1	LR890515	5509891
1	unpaired_1	INF281	metG	unpaired	1	1939934	1939995	20	19	1	1	19086.2	0.00954654	1	1	metG.1	LR890515	5509891
1	unpaired_1	INF281	intI1	unpaired	3	26507	26568	44	3	41	1	22052.9	0.0210024	3	1	intI1.1	LR890517	128238
1	unpaired_1	INF281	gapA	unpaired	1	357273	357334	66	2	64	1	22038	0.0315036	1	1	gapA.1	LR890515	5509891
1	unpaired_1	INF281	mdh	unpaired	1	3122476	3122537	74	4	70	1	21869.3	0.0353222	1	1	mdh.1	LR890515	5509891
1	unpaired_1	INF281	pgi	unpaired	1	3967574	3967635	68	62	6	1	24904.6	0.0324582	1	1	pgi.1	LR890515	5509891
1	unpaired_1	INF281	phoE	unpaired	1	4786282	4786343	98	84	14	1	25574.7	0.046778	1	1	phoE.1	LR890515	5509891
1	unpaired_1	INF281	CTX-M-15	unpaired	3	49149	49210	26	25	1	1	20293.7	0.0124105	3	0	CTX-M-15.1	LR890517	128238
1	unpaired_1	INF281	CTX-M-15	unpaired	1	740678	740739	34	2	32	2	15504.4	0.0162291	1	1	CTX-M-15.1	LR890515	5509891
1	unpaired_1	INF281	OXA-48	unpaired	6	11315	11376	113	28	85	1	30271.5	0.0539379	20	0	OXA-48.1	LR890520	65499
1	unpaired_1	INF281	infB	unpaired	1	3066063	3066124	137	3	134	1	22822.9	0.0653938	1	1	infB.1	LR890515	5509891
1	unpaired_1	INF281	rpoB	unpaired	1	3916293	3916354	26	23	3	1	18567.5	0.0124105	1	1	rpoB.1	LR890515	5509891
1	unpaired_1	INF281	tonB	unpaired	1	1353455	1353516	24	2	22	1	23710	0.0114558	1	1	tonB.1	LR890515	5509891
1	unpaired_1	INF291	tRNA_1	unpaired	1	537991	538052	137	135	2	1	8516.88	0.0595135	1	1	B1.1	LR890388	5086838
1	unpaired_1	INF291	tRNA_2	unpaired	1	1579820	1579881	77	66	11	1	23670.3	0.0334492	1	1	B2.1	LR890388	5086838
1	unpaired_1	INF291	tRNA_3	unpaired	1	1827693	1827754	1	0	1	1	3075	0.000434405	1	0	B3.1	LR890388	5086838
1	unpaired_1	INF291	tRNA_3	unpaired	1	4617149	4617210	0	0	0	2	NA	0	1	0	B3.1	LR890388	5086838
1	unpaired_1	INF291	tRNA_3	unpaired	1	4617001	4617062	0	0	0	3	NA	0	1	0	B3.1	LR890388	5086838
1	unpaired_1	INF291	tRNA_3	unpaired	1	4617293	4617354	0	0	0	4	NA	0	1	0	B3.1	LR890388	5086838
1	unpaired_1	INF291	tRNA_4	unpaired	1	2248374	2248435	2	0	2	1	18355.5	0.00086881	1	0	B4.1	LR890388	5086838
1	unpaired_1	INF291	tRNA_4	unpaired	1	2248293	2248354	1	1	0	2	20131	0.000434405	1	0	B4.1	LR890388	5086838
1	unpaired_1	INF291	tRNA_4	unpaired	1	2248212	2248273	10	6	4	3	11648.1	0.00434405	1	1	B4.1	LR890388	5086838
1	unpaired_1	INF291	tRNA_5	unpaired	1	3143851	3143912	29	27	2	1	4178.34	0.0125977	1	1	B5.1	LR890388	5086838
1	unpaired_1	INF291	tRNA_5	unpaired	1	3147369	3147430	28	27	1	2	20279.3	0.0121633	1	1	B5.1	LR890388	5086838
1	unpaired_1	INF291	tRNA_6	unpaired	1	3542145	3542206	13	6	7	1	32302.2	0.00564726	1	1	B6.1	LR890388	5086838
1	unpaired_1	INF291	tRNA_6	unpaired	1	3542256	3542317	15	15	0	2	11533.3	0.00651607	1	1	B6.1	LR890388	5086838
1	unpaired_1	INF291	tRNA_7	unpaired	1	4351176	4351237	5	4	1	1	41178.2	0.00217202	1	0	B7.1	LR890388	5086838
1	unpaired_1	INF291	tRNA_7	unpaired	1	4350944	4351005	6	3	3	2	12122.7	0.00260643	1	0	B7.1	LR890388	5086838
1	unpaired_1	INF291	tRNA_7	unpaired	1	4351059	4351120	8	7	1	3	15000.5	0.00347524	1	0	B7.1	LR890388	5086838
1	unpaired_1	INF291	tRNA_9	unpaired	1	691274	691335	95	85	10	1	22334.8	0.0412685	1	1	B9.1	LR890388	5086838
1	unpaired_1	INF291	tRNA_9	unpaired	1	4656994	4657055	94	11	83	2	20398.5	0.0408341	1	1	B9.1	LR890388	5086838
1	unpaired_1	INF291	tRNA_10	unpaired	1	4832147	4832208	70	62	8	1	18618.2	0.0304083	1	1	B10.1	LR890388	5086838
1	unpaired_1	INF291	tRNA_10	unpaired	1	2029586	2029647	19	6	13	2	30482.4	0.00825369	1	1	B10.1	LR890388	5086838
1	unpaired_1	INF291	tRNA_10	unpaired	1	2029709	2029770	64	61	3	3	16456.5	0.0278019	1	1	B10.1	LR890388	5086838
1	unpaired_1	INF291	tRNA_11	unpaired	1	1791281	1791342	187	103	84	1	2720.12	0.0812337	1	1	C1.1	LR890388	5086838
1	unpaired_1	INF291	tRNA_11	unpaired	1	1801941	1802002	124	95	29	2	5517.45	0.0538662	1	1	C1.1	LR890388	5086838
1	unpaired_1	INF291	tRNA_11	unpaired	1	1805431	1805492	92	83	9	3	16890.9	0.0399652	1	1	C1.1	LR890388	5086838
1	unpaired_1	INF291	tRNA_11	unpaired	1	1793138	1793199	13	4	9	4	5905.08	0.00564726	1	1	C1.1	LR890388	5086838
1	unpaired_1	INF291	tRNA_12	unpaired	1	4889639	4889700	42	40	2	1	26271.1	0.018245	1	1	C2.1	LR890388	5086838
1	unpaired_1	INF291	tRNA_13	unpaired	1	1458728	1458789	129	124	5	1	22516.2	0.0560382	1	1	C3.1	LR890388	5086838
1	unpaired_1	INF291	tRNA_14	unpaired	1	3542629	3542690	58	58	0	1	21848.8	0.0251955	1	1	C4.1	LR890388	5086838
1	unpaired_1	INF291	tRNA_14	unpaired	1	3542478	3542539	6	6	0	2	7563.67	0.00260643	1	0	C4.1	LR890388	5086838
1	unpaired_1	INF291	tRNA_15	unpaired	1	778995	779056	79	47	32	1	22208.8	0.034318	1	1	C5.1	LR890388	5086838
1	unpaired_1	INF291	tRNA_16	unpaired	1	4831960	4832021	12	11	1	1	19999.9	0.00521286	1	1	C6.1	LR890388	5086838
1	unpaired_1	INF291	tRNA_17	unpaired	1	4489695	4489756	117	115	2	1	23488.8	0.0508254	1	1	C7.1	LR890388	5086838
1	unpaired_1	INF291	tRNA_18	unpaired	1	1384981	1385042	25	2	23	1	20954.9	0.0108601	1	1	C8.1	LR890388	5086838
1	unpaired_1	INF291	tRNA_18	unpaired	1	3480063	3480124	23	6	17	2	24022	0.00999131	1	1	C8.1	LR890388	5086838
1	unpaired_1	INF291	tRNA_18	unpaired	1	1385224	1385285	53	51	2	3	21490.2	0.0230235	1	1	C8.1	LR890388	5086838
1	unpaired_1	INF291	tRNA_18	unpaired	1	3480269	3480330	44	43	1	4	19415.9	0.0191138	1	1	C8.1	LR890388	5086838
1	unpaired_1	INF291	tRNA_18	unpaired	1	1385103	1385164	3	3	0	5	17793.3	0.00130321	1	0	C8.1	LR890388	5086838
1	unpaired_1	INF291	metG	unpaired	1	1658939	1659000	38	5	33	1	27069.1	0.0165074	1	1	metG.1	LR890388	5086838
1	unpaired_1	INF291	gapA	unpaired	1	3001624	3001685	97	88	9	1	24938.1	0.0421373	1	1	gapA.1	LR890388	5086838
1	unpaired_1	INF291	mdh	unpaired	1	483101	483162	85	83	2	1	18057	0.0369244	1	1	mdh.1	LR890388	5086838
1	unpaired_1	INF291	pgi	unpaired	1	4771501	4771562	72	8	64	1	25090.8	0.0312771	1	1	pgi.1	LR890388	5086838
1	unpaired_1	INF291	phoE	unpaired	1	4018600	4018661	128	13	115	1	21115.6	0.0556038	1	1	phoE.1	LR890388	5086838
1	unpaired_1	INF291	infB	unpaired	1	544297	544358	114	109	5	1	24215.8	0.0495222	1	1	infB.1	LR890388	5086838
1	unpaired_1	INF291	rpoB	unpaired	1	4823521	4823582	34	5	29	1	19885.6	0.0147698	1	1	rpoB.1	LR890388	5086838
1	unpaired_1	INF291	tonB	unpaired	1	2051724	2051785	53	52	1	1	17848.2	0.0230235	1	1	tonB.1	LR890388	5086838
1	unpaired_1	INF331	tRNA_1	unpaired	1	539857	539918	214	207	7	1	13186.5	0.073844	1	1	B1.1	LR890424	5243953
1	unpaired_1	INF331	tRNA_2	unpaired	1	1572643	1572704	86	73	13	1	24607.3	0.0296756	1	1	B2.1	LR890424	5243953
1	unpaired_1	INF331	tRNA_3	unpaired	1	1887125	1887186	0	0	0	1	NA	0	1	0	B3.1	LR890424	5243953
1	unpaired_1	INF331	tRNA_3	unpaired	1	4768641	4768702	1	0	1	2	41980	0.000345066	1	0	B3.1	LR890424	5243953
1	unpaired_1	INF331	tRNA_3	unpaired	1	4768493	4768554	0	0	0	3	NA	0	1	0	B3.1	LR890424	5243953
1	unpaired_1	INF331	tRNA_3	unpaired	1	4768785	4768846	2	1	1	4	14121.5	0.000690131	1	0	B3.1	LR890424	5243953
1	unpaired_1	INF331	tRNA_4	unpaired	1	2304114	2304175	2	0	2	1	32176.5	0.000690131	1	0	B4.1	LR890424	5243953
1	unpaired_1	INF331	tRNA_4	unpaired	1	2304033	2304094	1	1	0	2	24678	0.000345066	1	0	B4.1	LR890424	5243953
1	unpaired_1	INF331	tRNA_4	unpaired	1	2303952	2304013	5	5	0	3	21343.4	0.00172533	1	0	B4.1	LR890424	5243953
1	unpaired_1	INF331	tRNA_5	unpaired	1	3260620	3260681	31	22	9	1	7864.94	0.010697	1	1	B5.1	LR890424	5243953
1	unpaired_1	INF331	tRNA_5	unpaired	1	3265681	3265742	44	39	5	2	9740.45	0.0151829	1	1	B5.1	LR890424	5243953
1	unpaired_1	INF331	tRNA_6	unpaired	1	3670227	3670288	6	3	3	1	32769.3	0.00207039	1	0	B6.1	LR890424	5243953
1	unpaired_1	INF331	tRNA_6	unpaired	1	3670338	3670399	21	21	0	2	220.048	0.00724638	1	1	B6.1	LR890424	5243953
1	unpaired_1	INF331	tRNA_7	unpaired	1	4476958	4477019	7	7	0	1	33126.4	0.00241546	1	0	B7.1	LR890424	5243953
1	unpaired_1	INF331	tRNA_7	unpaired	1	4476725	4476786	5	1	4	2	23361.2	0.00172533	1	0	B7.1	LR890424	5243953
1	unpaired_1	INF331	tRNA_7	unpaired	1	4476840	4476901	1	1	0	3	5676	0.000345066	1	0	B7.1	LR890424	5243953
1	unpaired_1	INF331	tRNA_9	unpaired	1	720247	720308	150	118	32	1	26563.1	0.0517598	1	1	B9.1	LR890424	5243953
1	unpaired_1	INF331	tRNA_9	unpaired	1	4809824	4809885	112	6	106	2	23521	0.0386473	1	1	B9.1	LR890424	5243953
1	unpaired_1	INF331	tRNA_10	unpaired	1	4992989	4993050	81	77	4	1	15515.2	0.0279503	1	1	B10.1	LR890424	5243953
1	unpaired_1	INF331	tRNA_10	unpaired	1	2096389	2096450	27	12	15	2	16640.7	0.00931677	1	1	B10.1	LR890424	5243953
1	unpaired_1	INF331	tRNA_10	unpaired	1	2096689	2096750	77	75	2	3	14816.2	0.02657	1	1	B10.1	LR890424	5243953
1	unpaired_1	INF331	tRNA_11	unpaired	1	1784332	1784393	172	84	88	1	2655.17	0.0593513	1	1	C1.1	LR890424	5243953
1	unpaired_1	INF331	tRNA_11	unpaired	1	1859619	1859680	189	153	36	2	5331.12	0.0652174	1	1	C1.1	LR890424	5243953
1	unpaired_1	INF331	tRNA_11	unpaired	1	1864860	1864921	145	79	66	3	5225.18	0.0500345	1	1	C1.1	LR890424	5243953
1	unpaired_1	INF331	tRNA_11	unpaired	1	1786190	1786251	49	25	24	4	10085.3	0.0169082	1	1	C1.1	LR890424	5243953
1	unpaired_1	INF331	tRNA_12	unpaired	1	5050505	5050566	54	49	5	1	31812.4	0.0186335	1	1	C2.1	LR890424	5243953
1	unpaired_1	INF331	tRNA_13	unpaired	1	1455792	1455853	185	173	12	1	25413.9	0.0638371	1	1	C3.1	LR890424	5243953
1	unpaired_1	INF331	tRNA_14	unpaired	1	3670710	3670771	83	83	0	1	22106.5	0.0286404	1	1	C4.1	LR890424	5243953
1	unpaired_1	INF331	tRNA_14	unpaired	1	3670560	3670621	7	7	0	2	21893.7	0.00241546	1	0	C4.1	LR890424	5243953
1	unpaired_1	INF331	tRNA_15	unpaired	1	816057	816118	103	72	31	1	23835.3	0.0355418	1	1	C5.1	LR890424	5243953
1	unpaired_1	INF331	tRNA_16	unpaired	1	4992802	4992863	15	15	0	1	15167.4	0.00517598	1	1	C6.1	LR890424	5243953
1	unpaired_1	INF331	tRNA_17	unpaired	1	4630192	4630253	192	191	1	1	25635.8	0.0662526	1	1	C7.1	LR890424	5243953
1	unpaired_1	INF331	tRNA_18	unpaired	1	1432261	1432322	3	0	3	1	11808.7	0.0010352	1	0	C8.1	LR890424	5243953
1	unpaired_1	INF331	tRNA_18	unpaired	1	3610841	3610902	30	11	19	2	17574	0.010352	1	1	C8.1	LR890424	5243953
1	unpaired_1	INF331	tRNA_18	unpaired	1	1432504	1432565	33	33	0	3	13257.1	0.0113872	1	1	C8.1	LR890424	5243953
1	unpaired_1	INF331	tRNA_18	unpaired	1	3611144	3611205	41	38	3	4	22141.3	0.0141477	1	1	C8.1	LR890424	5243953
1	unpaired_1	INF331	tRNA_18	unpaired	1	1432383	1432444	2	1	1	5	8616	0.000690131	1	0	C8.1	LR890424	5243953
1	unpaired_1	INF331	metG	unpaired	1	1650209	1650270	40	1	39	1	18273	0.0138026	1	1	metG.1	LR890424	5243953
1	unpaired_1	INF331	gapA	unpaired	1	3120997	3121058	83	77	6	1	23501.2	0.0286404	1	1	gapA.1	LR890424	5243953
1	unpaired_1	INF331	mdh	unpaired	1	489735	489796	135	129	6	1	19108.7	0.0465839	1	1	mdh.1	LR890424	5243953
1	unpaired_1	INF331	pgi	unpaired	1	4927048	4927109	84	4	80	1	25347.2	0.0289855	1	1	pgi.1	LR890424	5243953
1	unpaired_1	INF331	phoE	unpaired	1	4128513	4128574	133	23	110	1	24310.6	0.0458937	1	1	phoE.1	LR890424	5243953
1	unpaired_1	INF331	infB	unpaired	1	546147	546208	153	152	1	1	24143.6	0.052795	1	1	infB.1	LR890424	5243953
1	unpaired_1	INF331	rpoB	unpaired	1	4984240	4984301	45	2	43	1	20596.7	0.015528	1	1	rpoB.1	LR890424	5243953
1	unpaired_1	INF331	tonB	unpaired	1	2118903	2118964	49	48	1	1	28344.9	0.0169082	1	1	tonB.1	LR890424	5243953
1	unpaired_1	INF346	tRNA_1	unpaired	1	560968	561029	55	52	3	1	14231.3	0.0448248	1	1	B1.1	LR890643	5222404
1	unpaired_1	INF346	tRNA_2	unpaired	1	1526613	1526674	45	39	6	1	23316	0.0366748	1	1	B2.1	LR890643	5222404
1	unpaired_1	INF346	tRNA_3	unpaired	1	1777235	1777296	1	0	1	1	21783	0.000814996	1	0	B3.1	LR890643	5222404
1	unpaired_1	INF346	tRNA_3	unpaired	1	4737957	4738018	0	0	0	2	NA	0	1	0	B3.1	LR890643	5222404
1	unpaired_1	INF346	tRNA_3	unpaired	1	4737809	4737870	1	1	0	3	36844	0.000814996	1	0	B3.1	LR890643	5222404
1	unpaired_1	INF346	tRNA_3	unpaired	1	4738101	4738162	0	0	0	4	NA	0	1	0	B3.1	LR890643	5222404
1	unpaired_1	INF346	tRNA_4	unpaired	1	2209420	2209481	1	1	0	1	4564	0.000814996	1	0	B4.1	LR890643	5222404
1	unpaired_1	INF346	tRNA_4	unpaired	1	2209339	2209400	0	0	0	2	NA	0	1	0	B4.1	LR890643	5222404
1	unpaired_1	INF346	tRNA_4	unpaired	1	2209258	2209319	2	1	1	3	20083.5	0.00162999	1	0	B4.1	LR890643	5222404
1	unpaired_1	INF346	tRNA_5	unpaired	1	3215264	3215325	13	9	4	1	9198.08	0.0105949	1	1	B5.1	LR890643	5222404
1	unpaired_1	INF346	tRNA_5	unpaired	1	3220396	3220457	18	18	0	2	20389.2	0.0146699	1	1	B5.1	LR890643	5222404
1	unpaired_1	INF346	tRNA_6	unpaired	1	3596092	3596153	2	1	1	1	3777	0.00162999	1	0	B6.1	LR890643	5222404
1	unpaired_1	INF346	tRNA_6	unpaired	1	3596203	3596264	7	7	0	2	8611	0.00570497	1	0	B6.1	LR890643	5222404
1	unpaired_1	INF346	tRNA_7	unpaired	1	4447785	4447846	8	7	1	1	31999.6	0.00651997	1	0	B7.1	LR890643	5222404
1	unpaired_1	INF346	tRNA_7	unpaired	1	4447552	4447613	4	4	0	2	27868.8	0.00325998	1	0	B7.1	LR890643	5222404
1	unpaired_1	INF346	tRNA_7	unpaired	1	4447667	4447728	4	4	0	3	36933	0.00325998	1	0	B7.1	LR890643	5222404
1	unpaired_1	INF346	tRNA_9	unpaired	1	743720	743781	78	71	7	1	26109.6	0.0635697	1	1	B9.1	LR890643	5222404
1	unpaired_1	INF346	tRNA_9	unpaired	1	4779140	4779201	48	2	46	2	23486.6	0.0391198	1	1	B9.1	LR890643	5222404
1	unpaired_1	INF346	tRNA_10	unpaired	1	4962184	4962245	41	40	1	1	23519.8	0.0334148	1	1	B10.1	LR890643	5222404
1	unpaired_1	INF346	tRNA_10	unpaired	1	1995148	1995209	7	4	3	2	9522.14	0.00570497	1	0	B10.1	LR890643	5222404
1	unpaired_1	INF346	tRNA_10	unpaired	1	1995448	1995509	33	31	2	3	15691.4	0.0268949	1	1	B10.1	LR890643	5222404
1	unpaired_1	INF346	tRNA_11	unpaired	1	1738972	1739033	57	34	23	1	6026.18	0.0464548	1	1	C1.1	LR890643	5222404
1	unpaired_1	INF346	tRNA_11	unpaired	1	1749729	1749790	58	52	6	2	6196.1	0.0472698	1	1	C1.1	LR890643	5222404
1	unpaired_1	INF346	tRNA_11	unpaired	1	1754970	1755031	76	48	28	3	9934.7	0.0619397	1	1	C1.1	LR890643	5222404
1	unpaired_1	INF346	tRNA_11	unpaired	1	1740830	1740891	11	2	9	4	17395.3	0.00896496	1	1	C1.1	LR890643	5222404
1	unpaired_1	INF346	tRNA_12	unpaired	1	5019613	5019674	24	24	0	1	27324.4	0.0195599	1	1	C2.1	LR890643	5222404
1	unpaired_1	INF346	tRNA_13	unpaired	1	1409753	1409814	80	77	3	1	24587.1	0.0651997	1	1	C3.1	LR890643	5222404
1	unpaired_1	INF346	tRNA_14	unpaired	1	3596575	3596636	30	30	0	1	24644.5	0.0244499	1	1	C4.1	LR890643	5222404
1	unpaired_1	INF346	tRNA_14	unpaired	1	3596425	3596486	2	2	0	2	23429	0.00162999	1	0	C4.1	LR890643	5222404
1	unpaired_1	INF346	tRNA_15	unpaired	1	828325	828386	25	18	7	1	22295.1	0.0203749	1	1	C5.1	LR890643	5222404
1	unpaired_1	INF346	tRNA_16	unpaired	1	4961997	4962058	3	2	1	1	13397.7	0.00244499	1	0	C6.1	LR890643	5222404
1	unpaired_1	INF346	tRNA_17	unpaired	1	4597912	4597973	83	81	2	1	28712.1	0.0676447	1	1	C7.1	LR890643	5222404
1	unpaired_1	INF346	tRNA_18	unpaired	1	1386223	1386284	9	0	9	1	21755.8	0.00733496	1	0	C8.1	LR890643	5222404
1	unpaired_1	INF346	tRNA_18	unpaired	1	3536698	3536759	10	5	5	2	13525.5	0.00814996	1	1	C8.1	LR890643	5222404
1	unpaired_1	INF346	tRNA_18	unpaired	1	1386466	1386527	18	18	0	3	8411.78	0.0146699	1	1	C8.1	LR890643	5222404
1	unpaired_1	INF346	tRNA_18	unpaired	1	3537001	3537062	15	14	1	4	20493.5	0.0122249	1	1	C8.1	LR890643	5222404
1	unpaired_1	INF346	tRNA_18	unpaired	1	1386345	1386406	1	1	0	5	6824	0.000814996	1	0	C8.1	LR890643	5222404
1	unpaired_1	INF346	metG	unpaired	1	1604185	1604246	20	0	20	1	36219.3	0.0162999	1	1	metG.1	LR890643	5222404
1	unpaired_1	INF346	gapA	unpaired	1	3074992	3075053	58	53	5	1	28901.1	0.0472698	1	1	gapA.1	LR890643	5222404
1	unpaired_1	INF346	mdh	unpaired	1	502252	502313	52	52	0	1	18445.8	0.0423798	1	1	mdh.1	LR890643	5222404
1	unpaired_1	INF346	pgi	unpaired	1	4902218	4902279	39	2	37	1	25036.5	0.0317848	1	1	pgi.1	LR890643	5222404
1	unpaired_1	INF346	phoE	unpaired	1	4108534	4108595	71	10	61	1	23342.3	0.0578647	1	1	phoE.1	LR890643	5222404
1	unpaired_1	INF346	infB	unpaired	1	567258	567319	68	67	1	1	22984.6	0.0554197	1	1	infB.1	LR890643	5222404
1	unpaired_1	INF346	rpoB	unpaired	1	4953435	4953496	21	1	20	1	17937	0.0171149	1	1	rpoB.1	LR890643	5222404
1	unpaired_1	INF346	tonB	unpaired	1	2017683	2017744	28	24	4	1	21013.7	0.0228199	1	1	tonB.1	LR890643	5222404
1	unpaired_1	INF354	tRNA_1	unpaired	1	555573	555634	79	76	3	1	18504.8	0.0583026	1	1	B1.1	LR890369	5359358
1	unpaired_1	INF354	tRNA_2	unpaired	1	1635931	1635992	39	32	7	1	29027.9	0.0287823	1	1	B2.1	LR890369	5359358
1	unpaired_1	INF354	tRNA_3	unpaired	1	1886254	1886315	0	0	0	1	NA	0	1	0	B3.1	LR890369	5359358
1	unpaired_1	INF354	tRNA_3	unpaired	1	4883083	4883144	0	0	0	2	NA	0	1	0	B3.1	LR890369	5359358
1	unpaired_1	INF354	tRNA_3	unpaired	1	4882935	4882996	0	0	0	3	NA	0	1	0	B3.1	LR890369	5359358
1	unpaired_1	INF354	tRNA_3	unpaired	1	4883227	4883288	1	0	1	4	23280	0.000738007	1	0	B3.1	LR890369	5359358
1	unpaired_1	INF354	tRNA_4	unpaired	1	2296591	2296652	0	0	0	1	NA	0	1	0	B4.1	LR890369	5359358
1	unpaired_1	INF354	tRNA_4	unpaired	1	2296510	2296571	0	0	0	2	NA	0	1	0	B4.1	LR890369	5359358
1	unpaired_1	INF354	tRNA_4	unpaired	1	2296429	2296490	4	3	1	3	15008.2	0.00295203	1	0	B4.1	LR890369	5359358
1	unpaired_1	INF354	tRNA_5	unpaired	1	3307351	3307412	11	11	0	1	4981	0.00811808	1	1	B5.1	LR890369	5359358
1	unpaired_1	INF354	tRNA_5	unpaired	1	3310762	3310823	20	19	1	2	10971.9	0.0147601	1	1	B5.1	LR890369	5359358
1	unpaired_1	INF354	tRNA_6	unpaired	1	3743090	3743151	8	3	5	1	34715.6	0.00590406	1	0	B6.1	LR890369	5359358
1	unpaired_1	INF354	tRNA_6	unpaired	1	3743201	3743262	6	6	0	2	3758.33	0.00442804	1	0	B6.1	LR890369	5359358
1	unpaired_1	INF354	tRNA_7	unpaired	1	4559407	4559468	4	4	0	1	22826.5	0.00295203	1	0	B7.1	LR890369	5359358
1	unpaired_1	INF354	tRNA_7	unpaired	1	4559174	4559235	2	2	0	2	64622.5	0.00147602	1	0	B7.1	LR890369	5359358
1	unpaired_1	INF354	tRNA_7	unpaired	1	4559289	4559350	5	5	0	3	24083.6	0.00369004	1	0	B7.1	LR890369	5359358
1	unpaired_1	INF354	tRNA_9	unpaired	1	725884	725945	1	1	0	1	65038	0.000738007	1	0	B9.1	LR890369	5359358
1	unpaired_1	INF354	tRNA_9	unpaired	1	833303	833364	56	54	2	2	29216.5	0.0413284	1	1	B9.1	LR890369	5359358
1	unpaired_1	INF354	tRNA_9	unpaired	1	4925359	4925420	57	0	57	3	25727.1	0.0420664	1	1	B9.1	LR890369	5359358
1	unpaired_1	INF354	tRNA_10	unpaired	1	5108495	5108556	34	33	1	1	12339.3	0.0250923	1	1	B10.1	LR890369	5359358
1	unpaired_1	INF354	tRNA_10	unpaired	1	2091556	2091617	9	8	1	2	7672.56	0.00664207	1	0	B10.1	LR890369	5359358
1	unpaired_1	INF354	tRNA_10	unpaired	1	2091856	2091917	53	51	2	3	18583.7	0.0391144	1	1	B10.1	LR890369	5359358
1	unpaired_1	INF354	tRNA_11	unpaired	1	1848350	1848411	89	49	40	1	6607.84	0.0656827	1	1	C1.1	LR890369	5359358
1	unpaired_1	INF354	tRNA_11	unpaired	1	1859106	1859167	59	52	7	2	6265.97	0.0435424	1	1	C1.1	LR890369	5359358
1	unpaired_1	INF354	tRNA_11	unpaired	1	1863989	1864050	71	47	24	3	6818.89	0.0523985	1	1	C1.1	LR890369	5359358
1	unpaired_1	INF354	tRNA_11	unpaired	1	1850208	1850269	8	2	6	4	16466.8	0.00590406	1	0	C1.1	LR890369	5359358
1	unpaired_1	INF354	tRNA_12	unpaired	1	5265497	5265558	29	26	3	1	21953.9	0.0214022	1	1	C2.1	LR890369	5359358
1	unpaired_1	INF354	tRNA_13	unpaired	1	1519080	1519141	85	82	3	1	34435	0.0627306	1	1	C3.1	LR890369	5359358
1	unpaired_1	INF354	tRNA_14	unpaired	1	3743573	3743634	39	38	1	1	26575.7	0.0287823	1	1	C4.1	LR890369	5359358
1	unpaired_1	INF354	tRNA_14	unpaired	1	3743423	3743484	1	1	0	2	24430	0.000738007	1	0	C4.1	LR890369	5359358
1	unpaired_1	INF354	tRNA_15	unpaired	1	935687	935748	33	32	1	1	25129	0.0243542	1	1	C5.1	LR890369	5359358
1	unpaired_1	INF354	tRNA_15	unpaired	1	921063	921124	7	0	7	2	19354.1	0.00516605	1	0	C5.1	LR890369	5359358
1	unpaired_1	INF354	tRNA_16	unpaired	1	5108308	5108369	2	2	0	1	9506	0.00147602	1	0	C6.1	LR890369	5359358
1	unpaired_1	INF354	tRNA_17	unpaired	1	4744358	4744419	77	75	2	1	27605.2	0.0568266	1	1	C7.1	LR890369	5359358
1	unpaired_1	INF354	tRNA_18	unpaired	1	1495550	1495611	1	0	1	1	124	0.000738007	1	0	C8.1	LR890369	5359358
1	unpaired_1	INF354	tRNA_18	unpaired	1	3683688	3683749	13	5	8	2	16541.5	0.0095941	1	1	C8.1	LR890369	5359358
1	unpaired_1	INF354	tRNA_18	unpaired	1	1495793	1495854	16	16	0	3	14557.1	0.0118081	1	1	C8.1	LR890369	5359358
1	unpaired_1	INF354	tRNA_18	unpaired	1	3683991	3684052	26	25	1	4	28035.7	0.0191882	1	1	C8.1	LR890369	5359358
1	unpaired_1	INF354	tRNA_18	unpaired	1	1495672	1495733	2	0	2	5	8917	0.00147602	1	0	C8.1	LR890369	5359358
1	unpaired_1	INF354	metG	unpaired	1	1711963	1712024	16	1	15	1	27826.2	0.0118081	1	1	metG.1	LR890369	5359358
1	unpaired_1	INF354	intI1	unpaired	2	163747	163808	3	0	3	1	16039.7	0.00221402	1	0	intI1.1	LR890370	234772
1	unpaired_1	INF354	gapA	unpaired	1	3167905	3167966	64	63	1	1	23513.7	0.0472325	1	1	gapA.1	LR890369	5359358
1	unpaired_1	INF354	mdh	unpaired	1	505452	505513	46	43	3	1	20676.7	0.0339483	1	1	mdh.1	LR890369	5359358
1	unpaired_1	INF354	pgi	unpaired	1	5042490	5042551	48	0	48	1	27013.2	0.0354244	1	1	pgi.1	LR890369	5359358
1	unpaired_1	INF354	phoE	unpaired	1	4206984	4207045	89	24	65	1	27432.9	0.0656827	1	1	phoE.1	LR890369	5359358
1	unpaired_1	INF354	CTX-M-15	unpaired	2	141536	141597	1	1	0	1	37595	0.000738007	1	0	CTX-M-15.1	LR890370	234772
1	unpaired_1	INF354	infB	unpaired	1	561863	561924	84	82	2	1	27330.5	0.0619926	1	1	infB.1	LR890369	5359358
1	unpaired_1	INF354	rpoB	unpaired	1	5099746	5099807	25	1	24	1	19825.6	0.0184502	1	1	rpoB.1	LR890369	5359358
1	unpaired_1	INF354	tonB	unpaired	1	2114087	2114148	32	32	0	1	26134.2	0.0236162	1	1	tonB.1	LR890369	5359358
1	unpaired_1	INF359	tRNA_1	unpaired	1	545270	545331	236	226	10	1	10230.9	0.0622199	1	1	B1.1	LR890616	5328386
1	unpaired_1	INF359	tRNA_2	unpaired	1	1559445	1559506	133	115	18	1	27895.2	0.0350646	1	1	B2.1	LR890616	5328386
1	unpaired_1	INF359	tRNA_3	unpaired	1	1898887	1898948	1	0	1	1	22113	0.000263644	1	0	B3.1	LR890616	5328386
1	unpaired_1	INF359	tRNA_3	unpaired	1	4816675	4816736	0	0	0	2	NA	0	1	0	B3.1	LR890616	5328386
1	unpaired_1	INF359	tRNA_3	unpaired	1	4816527	4816588	1	0	1	3	42386	0.000263644	1	0	B3.1	LR890616	5328386
1	unpaired_1	INF359	tRNA_3	unpaired	1	4816819	4816880	1	0	1	4	41693	0.000263644	1	0	B3.1	LR890616	5328386
1	unpaired_1	INF359	tRNA_4	unpaired	1	2316897	2316958	2	2	0	1	10618	0.000527287	1	0	B4.1	LR890616	5328386
1	unpaired_1	INF359	tRNA_4	unpaired	1	2316816	2316877	3	3	0	2	14254.3	0.000790931	1	0	B4.1	LR890616	5328386
1	unpaired_1	INF359	tRNA_4	unpaired	1	2316735	2316796	11	8	3	3	22775.6	0.00290008	1	1	B4.1	LR890616	5328386
1	unpaired_1	INF359	tRNA_5	unpaired	1	3324023	3324084	37	31	6	1	4988.05	0.00975481	1	1	B5.1	LR890616	5328386
1	unpaired_1	INF359	tRNA_5	unpaired	1	3327108	3327169	38	38	0	2	19401.1	0.0100185	1	1	B5.1	LR890616	5328386
1	unpaired_1	INF359	tRNA_6	unpaired	1	3710445	3710506	10	6	4	1	33674	0.00263644	1	1	B6.1	LR890616	5328386
1	unpaired_1	INF359	tRNA_6	unpaired	1	3710556	3710617	19	17	2	2	2135.68	0.00500923	1	1	B6.1	LR890616	5328386
1	unpaired_1	INF359	tRNA_7	unpaired	1	4546268	4546329	5	5	0	1	29551.8	0.00131822	1	0	B7.1	LR890616	5328386
1	unpaired_1	INF359	tRNA_7	unpaired	1	4546035	4546096	6	2	4	2	23886.3	0.00158186	1	0	B7.1	LR890616	5328386
1	unpaired_1	INF359	tRNA_7	unpaired	1	4546150	4546211	1	1	0	3	17842	0.000263644	1	0	B7.1	LR890616	5328386
1	unpaired_1	INF359	tRNA_9	unpaired	1	761101	761162	140	131	9	1	21133.1	0.0369101	1	1	B9.1	LR890616	5328386
1	unpaired_1	INF359	tRNA_9	unpaired	1	4858963	4859024	130	11	119	2	22006	0.0342737	1	1	B9.1	LR890616	5328386
1	unpaired_1	INF359	tRNA_10	unpaired	1	5035659	5035720	140	132	8	1	17757.7	0.0369101	1	1	B10.1	LR890616	5328386
1	unpaired_1	INF359	tRNA_10	unpaired	1	2106029	2106090	30	15	15	2	12918	0.00790931	1	1	B10.1	LR890616	5328386
1	unpaired_1	INF359	tRNA_10	unpaired	1	2106329	2106390	97	95	2	3	16756.7	0.0255734	1	1	B10.1	LR890616	5328386
1	unpaired_1	INF359	tRNA_11	unpaired	1	1767465	1767526	255	105	150	1	3206.22	0.0672291	1	1	C1.1	LR890616	5328386
1	unpaired_1	INF359	tRNA_11	unpaired	1	1870546	1870607	238	184	54	2	7000.95	0.0627472	1	1	C1.1	LR890616	5328386
1	unpaired_1	INF359	tRNA_11	unpaired	1	1876622	1876683	243	157	86	3	6108.53	0.0640654	1	1	C1.1	LR890616	5328386
1	unpaired_1	INF359	tRNA_11	unpaired	1	1769323	1769384	37	21	16	4	16322.1	0.00975481	1	1	C1.1	LR890616	5328386
1	unpaired_1	INF359	tRNA_12	unpaired	1	5099658	5099719	84	79	5	1	25215.5	0.0221461	1	1	C2.1	LR890616	5328386
1	unpaired_1	INF359	tRNA_13	unpaired	1	1442606	1442667	191	185	6	1	21615.6	0.0503559	1	1	C3.1	LR890616	5328386
1	unpaired_1	INF359	tRNA_14	unpaired	1	3710928	3710989	99	98	1	1	19354.4	0.0261007	1	1	C4.1	LR890616	5328386
1	unpaired_1	INF359	tRNA_14	unpaired	1	3710778	3710839	9	9	0	2	9790.89	0.00237279	1	0	C4.1	LR890616	5328386
1	unpaired_1	INF359	tRNA_15	unpaired	1	833360	833421	110	88	22	1	19212.6	0.0290008	1	1	C5.1	LR890616	5328386
1	unpaired_1	INF359	tRNA_16	unpaired	1	5035472	5035533	17	15	2	1	20153.9	0.00448194	1	1	C6.1	LR890616	5328386
1	unpaired_1	INF359	tRNA_17	unpaired	1	4683650	4683711	247	239	8	1	22170.1	0.06512	1	1	C7.1	LR890616	5328386
1	unpaired_1	INF359	tRNA_18	unpaired	1	1419083	1419144	22	3	19	1	19208.9	0.00580016	1	1	C8.1	LR890616	5328386
1	unpaired_1	INF359	tRNA_18	unpaired	1	3651061	3651122	22	12	10	2	9753.27	0.00580016	1	1	C8.1	LR890616	5328386
1	unpaired_1	INF359	tRNA_18	unpaired	1	1419326	1419387	59	57	2	3	10240.5	0.015555	1	1	C8.1	LR890616	5328386
1	unpaired_1	INF359	tRNA_18	unpaired	1	3651364	3651425	67	66	1	4	16301.7	0.0176641	1	1	C8.1	LR890616	5328386
1	unpaired_1	INF359	tRNA_18	unpaired	1	1419205	1419266	4	2	2	5	15406	0.00105457	1	0	C8.1	LR890616	5328386
1	unpaired_1	INF359	metG	unpaired	1	1637137	1637198	48	0	48	1	18505.2	0.0126549	1	1	metG.1	LR890616	5328386
1	unpaired_1	INF359	gapA	unpaired	1	3106331	3106392	152	145	7	1	21886.2	0.0400738	1	1	gapA.1	LR890616	5328386
1	unpaired_1	INF359	mdh	unpaired	1	495148	495209	154	150	4	1	15007.8	0.0406011	1	1	mdh.1	LR890616	5328386
1	unpaired_1	INF359	pgi	unpaired	1	4975692	4975753	131	4	127	1	24487.9	0.0345373	1	1	pgi.1	LR890616	5328386
1	unpaired_1	INF359	phoE	unpaired	1	4179088	4179149	186	40	146	1	20867.3	0.0490377	1	1	phoE.1	LR890616	5328386
1	unpaired_1	INF359	CTX-M-14	unpaired	2	90466	90527	59	57	2	1	17821.5	0.015555	1	1	CTX-M-14.1	LR890617	269043
1	unpaired_1	INF359	infB	unpaired	1	551559	551620	181	178	3	1	20337.1	0.0477195	1	1	infB.1	LR890616	5328386
1	unpaired_1	INF359	rpoB	unpaired	1	5026910	5026971	79	4	75	1	17415.6	0.0208278	1	1	rpoB.1	LR890616	5328386
1	unpaired_1	INF359	tonB	unpaired	1	2129321	2129382	58	57	1	1	19527.6	0.0152913	1	1	tonB.1	LR890616	5328386
1	unpaired_1	KPEH168	tRNA_1	unpaired	1	539694	539755	61	58	3	1	8297.05	0.0551537	1	1	B1.1	NA	NA
1	unpaired_1	KPEH168	tRNA_2	unpaired	1	1645762	1645823	28	20	8	1	15758.8	0.0253165	1	1	B2.1	NA	NA
1	unpaired_1	KPEH168	tRNA_3	unpaired	1	1891510	1891571	0	0	0	1	NA	0	1	0	B3.1	NA	NA
1	unpaired_1	KPEH168	tRNA_3	unpaired	1	4818378	4818439	0	0	0	2	NA	0	1	0	B3.1	NA	NA
1	unpaired_1	KPEH168	tRNA_3	unpaired	1	4818230	4818291	0	0	0	3	NA	0	1	0	B3.1	NA	NA
1	unpaired_1	KPEH168	tRNA_3	unpaired	1	4818522	4818583	0	0	0	4	NA	0	1	0	B3.1	NA	NA
1	unpaired_1	KPEH168	tRNA_4	unpaired	1	2307874	2307935	2	1	1	1	9025.5	0.00180832	1	0	B4.1	NA	NA
1	unpaired_1	KPEH168	tRNA_4	unpaired	1	2307793	2307854	0	0	0	2	NA	0	1	0	B4.1	NA	NA
1	unpaired_1	KPEH168	tRNA_4	unpaired	1	2307712	2307773	2	1	1	3	14271	0.00180832	1	0	B4.1	NA	NA
1	unpaired_1	KPEH168	tRNA_5	unpaired	1	3263646	3263707	19	16	3	1	10523.4	0.017179	1	1	B5.1	NA	NA
1	unpaired_1	KPEH168	tRNA_5	unpaired	1	3268705	3268766	19	18	1	2	9661.21	0.017179	1	1	B5.1	NA	NA
1	unpaired_1	KPEH168	tRNA_6	unpaired	1	3680823	3680884	0	0	0	1	NA	0	1	0	B6.1	NA	NA
1	unpaired_1	KPEH168	tRNA_6	unpaired	1	3680934	3680995	11	10	1	2	1150.27	0.00994575	1	1	B6.1	NA	NA
1	unpaired_1	KPEH168	tRNA_7	unpaired	1	4509539	4509600	5	4	1	1	24273.2	0.0045208	1	0	B7.1	NA	NA
1	unpaired_1	KPEH168	tRNA_7	unpaired	1	4509306	4509367	2	1	1	2	21005	0.00180832	1	0	B7.1	NA	NA
1	unpaired_1	KPEH168	tRNA_7	unpaired	1	4509421	4509482	3	1	2	3	18041.7	0.00271248	1	0	B7.1	NA	NA
1	unpaired_1	KPEH168	tRNA_9	unpaired	1	735658	735719	37	29	8	1	16379.9	0.0334539	1	1	B9.1	NA	NA
1	unpaired_1	KPEH168	tRNA_9	unpaired	1	4861114	4861175	42	5	37	2	16317.2	0.0379747	1	1	B9.1	NA	NA
1	unpaired_1	KPEH168	tRNA_10	unpaired	1	5045361	5045422	21	17	4	1	12636	0.0189873	1	1	B10.1	NA	NA
1	unpaired_1	KPEH168	tRNA_10	unpaired	1	2098940	2099001	7	1	6	2	17508	0.00632911	1	0	B10.1	NA	NA
1	unpaired_1	KPEH168	tRNA_10	unpaired	1	2099240	2099301	7	6	1	3	16324.7	0.00632911	1	0	B10.1	NA	NA
1	unpaired_1	KPEH168	tRNA_11	unpaired	1	1852770	1852831	67	38	29	1	3935.78	0.0605787	1	1	C1.1	NA	NA
1	unpaired_1	KPEH168	tRNA_11	unpaired	1	1863526	1863587	57	50	7	2	5921.84	0.0515371	1	1	C1.1	NA	NA
1	unpaired_1	KPEH168	tRNA_11	unpaired	1	1869245	1869306	59	35	24	3	4233.2	0.0533454	1	1	C1.1	NA	NA
1	unpaired_1	KPEH168	tRNA_11	unpaired	1	1854628	1854689	8	3	5	4	4193.75	0.00723327	1	0	C1.1	NA	NA
1	unpaired_1	KPEH168	tRNA_12	unpaired	1	5102803	5102864	17	16	1	1	16308.4	0.0153707	1	1	C2.1	NA	NA
1	unpaired_1	KPEH168	tRNA_13	unpaired	1	1489359	1489420	39	37	2	1	13166.4	0.0352622	1	1	C3.1	NA	NA
1	unpaired_1	KPEH168	tRNA_14	unpaired	1	3681306	3681367	21	21	0	1	14115.6	0.0189873	1	1	C4.1	NA	NA
1	unpaired_1	KPEH168	tRNA_14	unpaired	1	3681156	3681217	4	3	1	2	24830.8	0.00361664	1	0	C4.1	NA	NA
1	unpaired_1	KPEH168	tRNA_15	unpaired	1	820208	820269	39	22	17	1	14255	0.0352622	1	1	C5.1	NA	NA
1	unpaired_1	KPEH168	tRNA_16	unpaired	1	5045174	5045235	3	2	1	1	14225	0.00271248	1	0	C6.1	NA	NA
1	unpaired_1	KPEH168	tRNA_17	unpaired	1	4679877	4679938	41	37	4	1	15603.5	0.0370705	1	1	C7.1	NA	NA
1	unpaired_1	KPEH168	tRNA_18	unpaired	1	1428277	1428338	5	1	4	1	10465.2	0.0045208	1	0	C8.1	NA	NA
1	unpaired_1	KPEH168	tRNA_18	unpaired	1	3621426	3621487	7	1	6	2	8582.86	0.00632911	1	0	C8.1	NA	NA
1	unpaired_1	KPEH168	tRNA_18	unpaired	1	1428520	1428581	12	12	0	3	17280.9	0.0108499	1	1	C8.1	NA	NA
1	unpaired_1	KPEH168	tRNA_18	unpaired	1	3621729	3621790	12	12	0	4	18363.3	0.0108499	1	1	C8.1	NA	NA
1	unpaired_1	KPEH168	tRNA_18	unpaired	1	1428399	1428460	4	4	0	5	19296.8	0.00361664	1	0	C8.1	NA	NA
1	unpaired_1	KPEH168	metG	unpaired	1	1723451	1723512	17	0	17	1	19990.3	0.0153707	1	1	metG.1	NA	NA
1	unpaired_1	KPEH168	intI1	unpaired	2	151167	151228	124	118	6	1	12117.3	0.112116	1	1	intI1.1	NA	NA
1	unpaired_1	KPEH168	gapA	unpaired	1	3086818	3086879	42	40	2	1	18402.7	0.0379747	1	1	gapA.1	NA	NA
1	unpaired_1	KPEH168	mdh	unpaired	1	489572	489633	37	36	1	1	15181.5	0.0334539	1	1	mdh.1	NA	NA
1	unpaired_1	KPEH168	pgi	unpaired	1	4979452	4979513	33	2	31	1	12353.8	0.0298373	1	1	pgi.1	NA	NA
1	unpaired_1	KPEH168	phoE	unpaired	1	4135605	4135666	58	7	51	1	16521.6	0.0524412	1	1	phoE.1	NA	NA
1	unpaired_1	KPEH168	CTX-M-15	unpaired	2	141673	141734	41	30	11	1	6720.68	0.0370705	1	1	CTX-M-15.1	NA	NA
1	unpaired_1	KPEH168	infB	unpaired	1	545984	546045	73	71	2	1	16383.3	0.0660036	1	1	infB.1	NA	NA
1	unpaired_1	KPEH168	rpoB	unpaired	1	5036612	5036673	12	0	12	1	10317.3	0.0108499	1	1	rpoB.1	NA	NA
1	unpaired_1	KPEH168	tonB	unpaired	1	2121455	2121516	8	7	1	1	25241.5	0.00723327	1	0	tonB.1	NA	NA
1	unpaired_1	KPN029	tRNA_1	unpaired	1	547345	547406	100	95	5	1	10753	0.0523013	1	1	B1.1	CP065162	5573106
1	unpaired_1	KPN029	tRNA_2	unpaired	1	1608600	1608661	59	51	8	1	26316.7	0.0308577	1	1	B2.1	CP065162	5573106
1	unpaired_1	KPN029	tRNA_3	unpaired	1	1898392	1898453	0	0	0	1	NA	0	1	0	B3.1	CP065162	5573106
1	unpaired_1	KPN029	tRNA_3	unpaired	1	5096117	5096178	0	0	0	2	NA	0	1	0	B3.1	CP065162	5573106
1	unpaired_1	KPN029	tRNA_3	unpaired	1	5095969	5096030	0	0	0	3	NA	0	1	0	B3.1	CP065162	5573106
1	unpaired_1	KPN029	tRNA_3	unpaired	1	5096261	5096322	0	0	0	4	NA	0	1	0	B3.1	CP065162	5573106
1	unpaired_1	KPN029	tRNA_4	unpaired	1	2417883	2417944	1	1	0	1	15130	0.000523013	1	0	B4.1	CP065162	5573106
1	unpaired_1	KPN029	tRNA_4	unpaired	1	2417802	2417863	1	0	1	2	3440	0.000523013	1	0	B4.1	CP065162	5573106
1	unpaired_1	KPN029	tRNA_4	unpaired	1	2417721	2417782	1	1	0	3	12488	0.000523013	1	0	B4.1	CP065162	5573106
1	unpaired_1	KPN029	tRNA_5	unpaired	1	3528845	3528906	22	21	1	1	4696.36	0.0115063	1	1	B5.1	CP065162	5573106
1	unpaired_1	KPN029	tRNA_5	unpaired	1	3533901	3533962	21	21	0	2	33684	0.0109833	1	1	B5.1	CP065162	5573106
1	unpaired_1	KPN029	tRNA_6	unpaired	1	3982167	3982228	5	2	3	1	38626.2	0.00261506	1	0	B6.1	CP065162	5573106
1	unpaired_1	KPN029	tRNA_6	unpaired	1	3982278	3982339	16	16	0	2	2142.56	0.0083682	1	1	B6.1	CP065162	5573106
1	unpaired_1	KPN029	tRNA_7	unpaired	1	4813237	4813298	2	1	1	1	32161	0.00104602	1	0	B7.1	CP065162	5573106
1	unpaired_1	KPN029	tRNA_7	unpaired	1	4813004	4813065	3	3	0	2	19141.7	0.00156904	1	0	B7.1	CP065162	5573106
1	unpaired_1	KPN029	tRNA_7	unpaired	1	4813119	4813180	2	2	0	3	43640.5	0.00104602	1	0	B7.1	CP065162	5573106
1	unpaired_1	KPN029	tRNA_9	unpaired	1	713329	713390	59	55	4	1	26545.2	0.0308577	1	1	B9.1	CP065162	5573106
1	unpaired_1	KPN029	tRNA_9	unpaired	1	5137319	5137380	80	5	75	2	29053.1	0.041841	1	1	B9.1	CP065162	5573106
1	unpaired_1	KPN029	tRNA_10	unpaired	1	5318368	5318429	60	57	3	1	20530.4	0.0313808	1	1	B10.1	CP065162	5573106
1	unpaired_1	KPN029	tRNA_10	unpaired	1	2168296	2168357	8	5	3	2	14649.9	0.0041841	1	0	B10.1	CP065162	5573106
1	unpaired_1	KPN029	tRNA_10	unpaired	1	2168596	2168657	47	45	2	3	21351.3	0.0245816	1	1	B10.1	CP065162	5573106
1	unpaired_1	KPN029	tRNA_11	unpaired	1	1846027	1846088	139	71	68	1	2598.41	0.0726987	1	1	C1.1	CP065162	5573106
1	unpaired_1	KPN029	tRNA_11	unpaired	1	1863489	1863550	124	107	17	2	12105.6	0.0648536	1	1	C1.1	CP065162	5573106
1	unpaired_1	KPN029	tRNA_11	unpaired	1	1876121	1876182	119	79	40	3	9124.72	0.0622385	1	1	C1.1	CP065162	5573106
1	unpaired_1	KPN029	tRNA_11	unpaired	1	1847886	1847947	7	3	4	4	21310.7	0.00366109	1	0	C1.1	CP065162	5573106
1	unpaired_1	KPN029	tRNA_12	unpaired	1	5375821	5375882	26	25	1	1	26506.6	0.0135983	1	1	C2.1	CP065162	5573106
1	unpaired_1	KPN029	tRNA_13	unpaired	1	1481455	1481516	95	93	2	1	25521.2	0.0496862	1	1	C3.1	CP065162	5573106
1	unpaired_1	KPN029	tRNA_14	unpaired	1	3982649	3982710	51	51	0	1	19819.7	0.0266736	1	1	C4.1	CP065162	5573106
1	unpaired_1	KPN029	tRNA_14	unpaired	1	3982499	3982560	2	2	0	2	2894	0.00104602	1	0	C4.1	CP065162	5573106
1	unpaired_1	KPN029	tRNA_15	unpaired	1	786609	786670	46	34	12	1	26702.2	0.0240586	1	1	C5.1	CP065162	5573106
1	unpaired_1	KPN029	tRNA_16	unpaired	1	5318181	5318242	11	10	1	1	20883	0.00575314	1	1	C6.1	CP065162	5573106
1	unpaired_1	KPN029	tRNA_17	unpaired	1	4966882	4966943	123	121	2	1	29553.7	0.0643305	1	1	C7.1	CP065162	5573106
1	unpaired_1	KPN029	tRNA_18	unpaired	1	1444794	1444855	14	0	14	1	22042.1	0.00732218	1	1	C8.1	CP065162	5573106
1	unpaired_1	KPN029	tRNA_18	unpaired	1	3919764	3919825	23	9	14	2	13453.2	0.0120293	1	1	C8.1	CP065162	5573106
1	unpaired_1	KPN029	tRNA_18	unpaired	1	1445037	1445098	20	18	2	3	16967.5	0.0104603	1	1	C8.1	CP065162	5573106
1	unpaired_1	KPN029	tRNA_18	unpaired	1	3920071	3920132	37	37	0	4	21562.2	0.0193515	1	1	C8.1	CP065162	5573106
1	unpaired_1	KPN029	tRNA_18	unpaired	1	1444916	1444977	5	4	1	5	12209.6	0.00261506	1	0	C8.1	CP065162	5573106
1	unpaired_1	KPN029	metG	unpaired	1	1690703	1690764	27	2	25	1	23829.8	0.0141213	1	1	metG.1	CP065162	5573106
1	unpaired_1	KPN029	intI1	unpaired	3	151030	151091	74	72	2	1	18453.7	0.0387029	1	1	intI1.1	CP065164	243621
1	unpaired_1	KPN029	gapA	unpaired	1	3282846	3282907	85	83	2	1	28525.5	0.0444561	1	1	gapA.1	CP065162	5573106
1	unpaired_1	KPN029	mdh	unpaired	1	488631	488692	82	81	1	1	24343.6	0.042887	1	1	mdh.1	CP065162	5573106
1	unpaired_1	KPN029	pgi	unpaired	1	5251480	5251541	45	1	44	1	30608	0.0235356	1	1	pgi.1	CP065162	5573106
1	unpaired_1	KPN029	phoE	unpaired	1	4477819	4477880	93	15	78	1	27049.1	0.0486402	1	1	phoE.1	CP065162	5573106
1	unpaired_1	KPN029	CTX-M-15	unpaired	3	141536	141597	8	6	2	1	26475.8	0.0041841	1	0	CTX-M-15.1	CP065164	243621
1	unpaired_1	KPN029	infB	unpaired	1	553644	553705	116	115	1	1	25232.5	0.0606695	1	1	infB.1	CP065162	5573106
1	unpaired_1	KPN029	rpoB	unpaired	1	5309617	5309678	30	3	27	1	15054.9	0.0156904	1	1	rpoB.1	CP065162	5573106
1	unpaired_1	KPN029	tonB	unpaired	1	2193529	2193590	23	23	0	1	32244.5	0.0120293	1	1	tonB.1	CP065162	5573106
1	unpaired_1	KSB1_5B	tRNA_1	unpaired	1	548194	548255	364	353	11	1	10176.9	0.04195	2	1	B1.1	LR890353	5260432
1	unpaired_1	KSB1_5B	tRNA_2	unpaired	1	1584556	1584617	219	188	31	1	25114.1	0.0252391	2	1	B2.1	LR890353	5260432
1	unpaired_1	KSB1_5B	tRNA_3	unpaired	1	1823579	1823640	1	0	1	1	20075	0.000115247	2	0	B3.1	LR890353	5260432
1	unpaired_1	KSB1_5B	tRNA_3	unpaired	1	4792227	4792288	0	0	0	2	NA	0	2	0	B3.1	LR890353	5260432
1	unpaired_1	KSB1_5B	tRNA_3	unpaired	1	4792079	4792140	0	0	0	3	NA	0	2	0	B3.1	LR890353	5260432
1	unpaired_1	KSB1_5B	tRNA_3	unpaired	1	4792371	4792432	2	1	1	4	22953.5	0.000230494	2	0	B3.1	LR890353	5260432
1	unpaired_1	KSB1_5B	tRNA_4	unpaired	1	2270263	2270324	0	0	0	1	NA	0	2	0	B4.1	LR890353	5260432
1	unpaired_1	KSB1_5B	tRNA_4	unpaired	1	2270182	2270243	1	0	1	2	8045	0.000115247	2	0	B4.1	LR890353	5260432
1	unpaired_1	KSB1_5B	tRNA_4	unpaired	1	2270101	2270162	4	3	1	3	22585.2	0.000460989	2	0	B4.1	LR890353	5260432
1	unpaired_1	KSB1_5B	tRNA_5	unpaired	1	3313558	3313619	49	48	1	1	3422.12	0.00564711	2	1	B5.1	LR890353	5260432
1	unpaired_1	KSB1_5B	tRNA_5	unpaired	1	3316639	3316700	58	52	6	2	21775.8	0.00668434	2	1	B5.1	LR890353	5260432
1	unpaired_1	KSB1_5B	tRNA_6	unpaired	1	3718882	3718943	22	13	9	1	39509.1	0.00253544	2	1	B6.1	LR890353	5260432
1	unpaired_1	KSB1_5B	tRNA_6	unpaired	1	3718993	3719054	23	23	0	2	219.609	0.00265069	2	1	B6.1	LR890353	5260432
1	unpaired_1	KSB1_5B	tRNA_7	unpaired	1	4502420	4502481	3	2	1	1	22989.3	0.000345742	2	0	B7.1	LR890353	5260432
1	unpaired_1	KSB1_5B	tRNA_7	unpaired	1	4502187	4502248	4	2	2	2	15687	0.000460989	2	0	B7.1	LR890353	5260432
1	unpaired_1	KSB1_5B	tRNA_7	unpaired	1	4502302	4502363	4	2	2	3	11056	0.000460989	2	0	B7.1	LR890353	5260432
1	unpaired_1	KSB1_5B	tRNA_9	unpaired	1	740698	740759	228	213	15	1	21780	0.0262764	2	1	B9.1	LR890353	5260432
1	unpaired_1	KSB1_5B	tRNA_9	unpaired	1	4833289	4833350	231	18	213	2	21039.9	0.0266221	2	1	B9.1	LR890353	5260432
1	unpaired_1	KSB1_5B	tRNA_10	unpaired	1	5009847	5009908	257	241	16	1	18819	0.0296185	2	1	B10.1	LR890353	5260432
1	unpaired_1	KSB1_5B	tRNA_10	unpaired	1	2033847	2033908	76	43	33	2	8523.67	0.00875879	2	1	B10.1	LR890353	5260432
1	unpaired_1	KSB1_5B	tRNA_10	unpaired	1	2034147	2034208	218	215	3	3	15477.6	0.0251239	2	1	B10.1	LR890353	5260432
1	unpaired_1	KSB1_5B	tRNA_11	unpaired	1	1785317	1785378	436	206	230	1	3339.73	0.0502478	2	1	C1.1	LR890353	5260432
1	unpaired_1	KSB1_5B	tRNA_11	unpaired	1	1796069	1796130	448	353	95	2	5822.7	0.0516307	2	1	C1.1	LR890353	5260432
1	unpaired_1	KSB1_5B	tRNA_11	unpaired	1	1801315	1801376	297	204	93	3	8102.46	0.0342284	2	1	C1.1	LR890353	5260432
1	unpaired_1	KSB1_5B	tRNA_11	unpaired	1	1787175	1787236	49	16	33	4	10844.6	0.00564711	2	1	C1.1	LR890353	5260432
1	unpaired_1	KSB1_5B	tRNA_12	unpaired	1	5067244	5067305	167	158	9	1	21617.5	0.0192463	2	1	C2.1	LR890353	5260432
1	unpaired_1	KSB1_5B	tRNA_13	unpaired	1	1455576	1455637	323	306	17	1	22389.8	0.0372248	2	1	C3.1	LR890353	5260432
1	unpaired_1	KSB1_5B	tRNA_14	unpaired	1	3719365	3719426	162	161	1	1	18890.6	0.01867	2	1	C4.1	LR890353	5260432
1	unpaired_1	KSB1_5B	tRNA_14	unpaired	1	3719215	3719276	10	10	0	2	22172.9	0.00115247	2	0	C4.1	LR890353	5260432
1	unpaired_1	KSB1_5B	tRNA_15	unpaired	1	816723	816784	199	157	42	1	20839.9	0.0229342	2	1	C5.1	LR890353	5260432
1	unpaired_1	KSB1_5B	tRNA_16	unpaired	1	5009660	5009721	19	17	2	1	12841.3	0.0021897	2	0	C6.1	LR890353	5260432
1	unpaired_1	KSB1_5B	tRNA_17	unpaired	1	4661048	4661109	364	357	7	1	21760.5	0.04195	2	1	C7.1	LR890353	5260432
1	unpaired_1	KSB1_5B	tRNA_18	unpaired	1	1432045	1432106	44	4	40	1	14532.6	0.00507088	2	1	C8.1	LR890353	5260432
1	unpaired_1	KSB1_5B	tRNA_18	unpaired	1	3659485	3659546	68	36	32	2	11998.4	0.00783681	2	1	C8.1	LR890353	5260432
1	unpaired_1	KSB1_5B	tRNA_18	unpaired	1	1432288	1432349	104	100	4	3	11831.9	0.0119857	2	1	C8.1	LR890353	5260432
1	unpaired_1	KSB1_5B	tRNA_18	unpaired	1	3659788	3659849	129	127	2	4	19608.9	0.0148669	2	1	C8.1	LR890353	5260432
1	unpaired_1	KSB1_5B	tRNA_18	unpaired	1	1432167	1432228	7	5	2	5	11213.7	0.00080673	2	0	C8.1	LR890353	5260432
1	unpaired_1	KSB1_5B	metG	unpaired	1	1661215	1661276	94	9	85	1	19873.7	0.0108332	2	1	metG.1	LR890353	5260432
1	unpaired_1	KSB1_5B	intI1	unpaired	3	50531	50592	563	34	529	1	22537.9	0.0648842	12	1	intI1.1	LR890355	102016
1	unpaired_1	KSB1_5B	intI1	unpaired	3	4599	4660	746	83	663	2	7673.03	0.0859744	12	1	intI1.1	LR890355	102016
1	unpaired_1	KSB1_5B	gapA	unpaired	1	3137224	3137285	182	170	12	1	21528	0.020975	2	1	gapA.1	LR890353	5260432
1	unpaired_1	KSB1_5B	mdh	unpaired	1	489462	489523	270	268	2	1	17500.3	0.0311167	2	1	mdh.1	LR890353	5260432
1	unpaired_1	KSB1_5B	pgi	unpaired	1	4949912	4949973	216	13	203	1	22244.9	0.0248934	2	1	pgi.1	LR890353	5260432
1	unpaired_1	KSB1_5B	phoE	unpaired	1	4159365	4159426	295	93	202	1	20675.5	0.0339979	2	1	phoE.1	LR890353	5260432
1	unpaired_1	KSB1_5B	CTX-M-15	unpaired	3	99234	99295	936	98	838	1	10704	0.107871	12	1	CTX-M-15.1	LR890355	102016
1	unpaired_1	KSB1_5B	CTX-M-15	unpaired	1	1172464	1172525	212	19	193	2	19845.5	0.0244324	2	1	CTX-M-15.1	LR890353	5260432
1	unpaired_1	KSB1_5B	infB	unpaired	1	554484	554545	328	319	9	1	21465.1	0.0378011	2	1	infB.1	LR890353	5260432
1	unpaired_1	KSB1_5B	rpoB	unpaired	1	5001098	5001159	125	5	120	1	17502	0.0144059	2	1	rpoB.1	LR890353	5260432
1	unpaired_1	KSB1_5B	tonB	unpaired	1	2056361	2056422	120	116	4	1	18670.8	0.0138297	2	1	tonB.1	LR890353	5260432
1	unpaired_1	KSB2_1C	tRNA_1	unpaired	1	551633	551694	112	106	6	1	9525.51	0.0746667	1	1	B1.1	LR890620	5267503
1	unpaired_1	KSB2_1C	tRNA_2	unpaired	1	1548097	1548158	47	40	7	1	14755.2	0.0313333	1	1	B2.1	LR890620	5267503
1	unpaired_1	KSB2_1C	tRNA_3	unpaired	1	1794541	1794602	0	0	0	1	NA	0	1	0	B3.1	LR890620	5267503
1	unpaired_1	KSB2_1C	tRNA_3	unpaired	1	4787248	4787309	1	1	0	2	313	0.000666667	1	0	B3.1	LR890620	5267503
1	unpaired_1	KSB2_1C	tRNA_3	unpaired	1	4787100	4787161	0	0	0	3	NA	0	1	0	B3.1	LR890620	5267503
1	unpaired_1	KSB2_1C	tRNA_3	unpaired	1	4787392	4787453	0	0	0	4	NA	0	1	0	B3.1	LR890620	5267503
1	unpaired_1	KSB2_1C	tRNA_4	unpaired	1	2211501	2211562	1	1	0	1	8722	0.000666667	1	0	B4.1	LR890620	5267503
1	unpaired_1	KSB2_1C	tRNA_4	unpaired	1	2211420	2211481	1	0	1	2	4540	0.000666667	1	0	B4.1	LR890620	5267503
1	unpaired_1	KSB2_1C	tRNA_4	unpaired	1	2211339	2211400	0	0	0	3	NA	0	1	0	B4.1	LR890620	5267503
1	unpaired_1	KSB2_1C	tRNA_5	unpaired	1	3221549	3221610	12	11	1	1	4277.08	0.008	1	1	B5.1	LR890620	5267503
1	unpaired_1	KSB2_1C	tRNA_5	unpaired	1	3224634	3224695	17	16	1	2	15451	0.0113333	1	1	B5.1	LR890620	5267503
1	unpaired_1	KSB2_1C	tRNA_6	unpaired	1	3652514	3652575	4	2	2	1	38274.2	0.00266667	1	0	B6.1	LR890620	5267503
1	unpaired_1	KSB2_1C	tRNA_6	unpaired	1	3652625	3652686	6	6	0	2	207.667	0.004	1	0	B6.1	LR890620	5267503
1	unpaired_1	KSB2_1C	tRNA_7	unpaired	1	4530251	4530312	1	1	0	1	2380	0.000666667	1	0	B7.1	LR890620	5267503
1	unpaired_1	KSB2_1C	tRNA_7	unpaired	1	4530018	4530079	2	2	0	2	23642	0.00133333	1	0	B7.1	LR890620	5267503
1	unpaired_1	KSB2_1C	tRNA_7	unpaired	1	4530133	4530194	3	3	0	3	19286.3	0.002	1	0	B7.1	LR890620	5267503
1	unpaired_1	KSB2_1C	tRNA_9	unpaired	1	729474	729535	68	55	13	1	21316.7	0.0453333	1	1	B9.1	LR890620	5267503
1	unpaired_1	KSB2_1C	tRNA_9	unpaired	1	4832019	4832080	51	5	46	2	23435.9	0.034	1	1	B9.1	LR890620	5267503
1	unpaired_1	KSB2_1C	tRNA_10	unpaired	1	5008711	5008772	39	39	0	1	14363.8	0.026	1	1	B10.1	LR890620	5267503
1	unpaired_1	KSB2_1C	tRNA_10	unpaired	1	2000977	2001038	13	9	4	2	15617.2	0.00866667	1	1	B10.1	LR890620	5267503
1	unpaired_1	KSB2_1C	tRNA_10	unpaired	1	2001277	2001338	27	27	0	3	18467.5	0.018	1	1	B10.1	LR890620	5267503
1	unpaired_1	KSB2_1C	tRNA_11	unpaired	1	1755572	1755633	111	55	56	1	2146.56	0.074	1	1	C1.1	LR890620	5267503
1	unpaired_1	KSB2_1C	tRNA_11	unpaired	1	1766327	1766388	103	88	15	2	7435.01	0.0686667	1	1	C1.1	LR890620	5267503
1	unpaired_1	KSB2_1C	tRNA_11	unpaired	1	1771211	1771272	97	60	37	3	8231.86	0.0646667	1	1	C1.1	LR890620	5267503
1	unpaired_1	KSB2_1C	tRNA_11	unpaired	1	1757430	1757491	10	2	8	4	14600.8	0.00666667	1	1	C1.1	LR890620	5267503
1	unpaired_1	KSB2_1C	tRNA_12	unpaired	1	5072710	5072771	22	20	2	1	21973.1	0.0146667	1	1	C2.1	LR890620	5267503
1	unpaired_1	KSB2_1C	tRNA_13	unpaired	1	1423850	1423911	84	77	7	1	20478.4	0.056	1	1	C3.1	LR890620	5267503
1	unpaired_1	KSB2_1C	tRNA_14	unpaired	1	3652997	3653058	31	31	0	1	19902.9	0.0206667	1	1	C4.1	LR890620	5267503
1	unpaired_1	KSB2_1C	tRNA_14	unpaired	1	3652847	3652908	0	0	0	2	NA	0	1	0	C4.1	LR890620	5267503
1	unpaired_1	KSB2_1C	tRNA_15	unpaired	1	810939	811000	33	23	10	1	20596.4	0.022	1	1	C5.1	LR890620	5267503
1	unpaired_1	KSB2_1C	tRNA_16	unpaired	1	5008524	5008585	10	6	4	1	22090.2	0.00666667	1	1	C6.1	LR890620	5267503
1	unpaired_1	KSB2_1C	tRNA_17	unpaired	1	4654455	4654516	125	123	2	1	22405	0.0833333	1	1	C7.1	LR890620	5267503
1	unpaired_1	KSB2_1C	tRNA_18	unpaired	1	1400327	1400388	9	0	9	1	9640.11	0.006	1	0	C8.1	LR890620	5267503
1	unpaired_1	KSB2_1C	tRNA_18	unpaired	1	3593112	3593173	17	4	13	2	14427.1	0.0113333	1	1	C8.1	LR890620	5267503
1	unpaired_1	KSB2_1C	tRNA_18	unpaired	1	1400570	1400631	14	13	1	3	15056.4	0.00933333	1	1	C8.1	LR890620	5267503
1	unpaired_1	KSB2_1C	tRNA_18	unpaired	1	3593420	3593481	28	26	2	4	19311.6	0.0186667	1	1	C8.1	LR890620	5267503
1	unpaired_1	KSB2_1C	tRNA_18	unpaired	1	1400449	1400510	0	0	0	5	NA	0	1	0	C8.1	LR890620	5267503
1	unpaired_1	KSB2_1C	metG	unpaired	1	1624133	1624194	23	1	22	1	21263.4	0.0153333	1	1	metG.1	LR890620	5267503
1	unpaired_1	KSB2_1C	gapA	unpaired	1	3045239	3045300	47	47	0	1	28775.2	0.0313333	1	1	gapA.1	LR890620	5267503
1	unpaired_1	KSB2_1C	mdh	unpaired	1	501510	501571	53	51	2	1	18779.6	0.0353333	1	1	mdh.1	LR890620	5267503
1	unpaired_1	KSB2_1C	pgi	unpaired	1	4948748	4948809	52	5	47	1	16975.1	0.0346667	1	1	pgi.1	LR890620	5267503
1	unpaired_1	KSB2_1C	phoE	unpaired	1	4169836	4169897	82	7	75	1	20596.3	0.0546667	1	1	phoE.1	LR890620	5267503
1	unpaired_1	KSB2_1C	infB	unpaired	1	557922	557983	101	99	2	1	21856.4	0.0673333	1	1	infB.1	LR890620	5267503
1	unpaired_1	KSB2_1C	rpoB	unpaired	1	4999962	5000023	22	0	22	1	14141.2	0.0146667	1	1	rpoB.1	LR890620	5267503
1	unpaired_1	KSB2_1C	tonB	unpaired	1	2023490	2023551	21	21	0	1	27810.9	0.014	1	1	tonB.1	LR890620	5267503
1	unpaired_2	INF014	tRNA_1	unpaired	1	4568551	4568612	333	10	323	1	13673.5	0.0363141	1	1	B1.2	CP031810.1	5348492
1	unpaired_2	INF014	tRNA_2	unpaired	1	255132	255193	5	3	2	1	19200.8	0.000545256	1	0	B2.2	CP031810.1	5348492
1	unpaired_2	INF014	tRNA_3	unpaired	1	3542632	3542693	206	197	9	1	18980.4	0.0224646	1	1	B3.2	CP031810.1	5348492
1	unpaired_2	INF014	tRNA_3	unpaired	1	3542488	3542549	9	6	3	2	11953.2	0.000981461	1	0	B3.2	CP031810.1	5348492
1	unpaired_2	INF014	tRNA_3	unpaired	1	3542340	3542401	11	5	6	3	28948.6	0.00119956	1	1	B3.2	CP031810.1	5348492
1	unpaired_2	INF014	tRNA_3	unpaired	1	585582	585643	264	37	227	4	16612.4	0.0287895	1	1	B3.2	CP031810.1	5348492
1	unpaired_2	INF014	tRNA_4	unpaired	1	1049764	1049825	20	18	2	1	13335.8	0.00218103	1	1	B4.2	CP031810.1	5348492
1	unpaired_2	INF014	tRNA_4	unpaired	1	1049683	1049744	19	4	15	2	16492.7	0.00207197	1	1	B4.2	CP031810.1	5348492
1	unpaired_2	INF014	tRNA_4	unpaired	1	1049602	1049663	69	2	67	3	22895.3	0.00752454	1	1	B4.2	CP031810.1	5348492
1	unpaired_2	INF014	tRNA_5	unpaired	1	1997263	1997324	103	18	85	1	5522.58	0.0112323	1	1	B5.2	CP031810.1	5348492
1	unpaired_2	INF014	tRNA_5	unpaired	1	1992205	1992266	70	3	67	2	18993.1	0.00763359	1	1	B5.2	CP031810.1	5348492
1	unpaired_2	INF014	tRNA_6	unpaired	1	2436663	2436724	117	12	105	1	20743	0.012759	1	1	B6.2	CP031810.1	5348492
1	unpaired_2	INF014	tRNA_6	unpaired	1	2436774	2436835	35	16	19	2	8633.34	0.00381679	1	1	B6.2	CP031810.1	5348492
1	unpaired_2	INF014	tRNA_7	unpaired	1	3247193	3247254	12	0	12	1	18289.6	0.00130861	1	1	B7.2	CP031810.1	5348492
1	unpaired_2	INF014	tRNA_7	unpaired	1	3247078	3247139	135	2	133	2	21675.4	0.0147219	1	1	B7.2	CP031810.1	5348492
1	unpaired_2	INF014	tRNA_7	unpaired	1	3247311	3247372	1	0	1	3	2573	0.000109051	1	0	B7.2	CP031810.1	5348492
1	unpaired_2	INF014	tRNA_9	unpaired	1	4758210	4758271	284	13	271	1	21882	0.0309706	1	1	B9.2	CP031810.1	5348492
1	unpaired_2	INF014	tRNA_9	unpaired	1	3584880	3584941	301	294	7	2	21042.9	0.0328244	1	1	B9.2	CP031810.1	5348492
1	unpaired_2	INF014	tRNA_10	unpaired	1	3768541	3768602	109	39	70	1	9155.36	0.0118866	1	1	B10.2	CP031810.1	5348492
1	unpaired_2	INF014	tRNA_10	unpaired	1	834256	834317	316	5	311	2	18894.3	0.0344602	1	1	B10.2	CP031810.1	5348492
1	unpaired_2	INF014	tRNA_10	unpaired	1	834545	834606	121	2	119	3	21904.1	0.0131952	1	1	B10.2	CP031810.1	5348492
1	unpaired_2	INF014	tRNA_11	unpaired	1	563309	563370	258	5	253	1	21722.6	0.0281352	1	1	C1.2	CP031810.1	5348492
1	unpaired_2	INF014	tRNA_11	unpaired	1	483244	483305	1582	857	725	2	8639.24	0.172519	1	1	C1.2	CP031810.1	5348492
1	unpaired_2	INF014	tRNA_11	unpaired	1	481404	481465	247	3	244	3	20780.8	0.0269357	1	1	C1.2	CP031810.1	5348492
1	unpaired_2	INF014	tRNA_11	unpaired	1	492158	492219	141	29	112	4	5961.52	0.0153762	1	1	C1.2	CP031810.1	5348492
1	unpaired_2	INF014	tRNA_12	unpaired	1	3826061	3826122	142	8	134	1	18498.2	0.0154853	1	1	C2.2	CP031810.1	5348492
1	unpaired_2	INF014	tRNA_13	unpaired	1	90184	90245	1027	85	942	1	17872.9	0.111996	1	1	C3.2	CP031810.1	5348492
1	unpaired_2	INF014	tRNA_14	unpaired	1	2437146	2437207	72	65	7	1	18272.7	0.00785169	1	1	C4.2	CP031810.1	5348492
1	unpaired_2	INF014	tRNA_14	unpaired	1	2436996	2437057	5	5	0	2	19326.2	0.000545256	1	0	C4.2	CP031810.1	5348492
1	unpaired_2	INF014	tRNA_15	unpaired	1	4847679	4847740	765	413	352	1	21119.8	0.0834242	1	1	C5.2	CP031810.1	5348492
1	unpaired_2	INF014	tRNA_16	unpaired	1	3768351	3768412	542	278	264	1	8602.91	0.0591058	1	1	C6.2	CP031810.1	5348492
1	unpaired_2	INF014	tRNA_17	unpaired	1	3404490	3404551	142	27	115	1	21215.4	0.0154853	1	1	C7.2	CP031810.1	5348492
1	unpaired_2	INF014	tRNA_18	unpaired	1	2377257	2377318	130	7	123	1	19043.7	0.0141767	1	1	C8.2	CP031810.1	5348492
1	unpaired_2	INF014	tRNA_18	unpaired	1	2377560	2377621	29	22	7	2	19658.8	0.00316249	1	1	C8.2	CP031810.1	5348492
1	unpaired_2	INF014	tRNA_18	unpaired	1	66639	66700	117	5	112	3	24889	0.012759	1	1	C8.2	CP031810.1	5348492
1	unpaired_2	INF014	tRNA_18	unpaired	1	66761	66822	11	5	6	4	10265.1	0.00119956	1	1	C8.2	CP031810.1	5348492
1	unpaired_2	INF014	tRNA_18	unpaired	1	66882	66943	35	21	14	5	15886.8	0.00381679	1	1	C8.2	CP031810.1	5348492
1	unpaired_2	INF014	metG	unpaired	1	331160	331221	139	112	27	1	20718.4	0.0151581	1	1	metG.2	CP031810.1	5348492
1	unpaired_2	INF014	intI1	unpaired	2	59977	60038	276	258	18	1	12811.6	0.0300981	2	1	intI1.2	CP031811.1	169460
1	unpaired_2	INF014	intI1	unpaired	2	54659	54720	33	30	3	2	16012.1	0.00359869	2	1	intI1.2	CP031811.1	169460
1	unpaired_2	INF014	gapA	unpaired	1	1841377	1841438	123	14	109	1	19748.6	0.0134133	1	1	gapA.2	CP031810.1	5348492
1	unpaired_2	INF014	mdh	unpaired	1	4518414	4518475	69	6	63	1	19570.6	0.00752454	1	1	mdh.2	CP031810.1	5348492
1	unpaired_2	INF014	pgi	unpaired	1	3702596	3702657	345	307	38	1	21877.4	0.0376227	1	1	pgi.2	CP031810.1	5348492
1	unpaired_2	INF014	phoE	unpaired	1	2898661	2898722	168	118	50	1	21442.7	0.0183206	1	1	phoE.2	CP031810.1	5348492
1	unpaired_2	INF014	infB	unpaired	1	4574843	4574904	19	1	18	1	11254.8	0.00207197	1	1	infB.2	CP031810.1	5348492
1	unpaired_2	INF014	rpoB	unpaired	1	3759792	3759853	44	36	8	1	7982.89	0.00479826	1	1	rpoB.2	CP031810.1	5348492
1	unpaired_2	INF014	tonB	unpaired	1	856752	856813	169	41	128	1	13647	0.0184297	1	1	tonB.2	CP031810.1	5348492
1	unpaired_2	INF022	tRNA_1	unpaired	1	560325	560386	216	9	207	1	16443.9	0.0393443	1	1	B1.2	LR890209.1	5265046
1	unpaired_2	INF022	tRNA_2	unpaired	1	1522279	1522340	3	3	0	1	13528	0.000546448	1	0	B2.2	LR890209.1	5265046
1	unpaired_2	INF022	tRNA_3	unpaired	1	4800924	4800985	192	179	13	1	22925.7	0.0349727	1	1	B3.2	LR890209.1	5265046
1	unpaired_2	INF022	tRNA_3	unpaired	1	4800780	4800841	5	5	0	2	19385	0.000910747	1	0	B3.2	LR890209.1	5265046
1	unpaired_2	INF022	tRNA_3	unpaired	1	4800632	4800693	7	3	4	3	32504.7	0.00127505	1	0	B3.2	LR890209.1	5265046
1	unpaired_2	INF022	tRNA_3	unpaired	1	1805733	1805794	190	20	170	4	17427.5	0.0346084	1	1	B3.2	LR890209.1	5265046
1	unpaired_2	INF022	tRNA_4	unpaired	1	2274194	2274255	21	18	3	1	24472.9	0.00382514	1	1	B4.2	LR890209.1	5265046
1	unpaired_2	INF022	tRNA_4	unpaired	1	2274113	2274174	12	6	6	2	20360.6	0.00218579	1	1	B4.2	LR890209.1	5265046
1	unpaired_2	INF022	tRNA_4	unpaired	1	2274032	2274093	44	1	43	3	26415.6	0.00801457	1	1	B4.2	LR890209.1	5265046
1	unpaired_2	INF022	tRNA_5	unpaired	1	3231885	3231946	51	13	38	1	4001.55	0.00928962	1	1	B5.2	LR890209.1	5265046
1	unpaired_2	INF022	tRNA_5	unpaired	1	3228618	3228679	46	2	44	2	23223	0.00837887	1	1	B5.2	LR890209.1	5265046
1	unpaired_2	INF022	tRNA_6	unpaired	1	3641607	3641668	58	7	51	1	15519.4	0.0105647	1	1	B6.2	LR890209.1	5265046
1	unpaired_2	INF022	tRNA_6	unpaired	1	3641718	3641779	24	14	10	2	4925.92	0.00437158	1	1	B6.2	LR890209.1	5265046
1	unpaired_2	INF022	tRNA_7	unpaired	1	4497108	4497169	8	0	8	1	18485.8	0.0014572	1	0	B7.2	LR890209.1	5265046
1	unpaired_2	INF022	tRNA_7	unpaired	1	4496993	4497054	88	1	87	2	24622.5	0.0160291	1	1	B7.2	LR890209.1	5265046
1	unpaired_2	INF022	tRNA_7	unpaired	1	4497226	4497287	2	0	2	3	70102	0.000364299	1	0	B7.2	LR890209.1	5265046
1	unpaired_2	INF022	tRNA_9	unpaired	1	740232	740293	226	5	221	1	20802.8	0.0411658	1	1	B9.2	LR890209.1	5265046
1	unpaired_2	INF022	tRNA_9	unpaired	1	4837420	4837481	221	207	14	2	22816	0.040255	1	1	B9.2	LR890209.1	5265046
1	unpaired_2	INF022	tRNA_10	unpaired	1	5006156	5006217	77	30	47	1	8724.01	0.0140255	1	1	B10.2	LR890209.1	5265046
1	unpaired_2	INF022	tRNA_10	unpaired	1	2032238	2032299	185	5	180	2	19967.8	0.0336976	1	1	B10.2	LR890209.1	5265046
1	unpaired_2	INF022	tRNA_10	unpaired	1	2032538	2032599	56	4	52	3	25822.2	0.0102004	1	1	B10.2	LR890209.1	5265046
1	unpaired_2	INF022	tRNA_11	unpaired	1	1778578	1778639	574	170	404	1	18711.7	0.104554	1	1	C1.2	LR890209.1	5265046
1	unpaired_2	INF022	tRNA_11	unpaired	1	1749868	1749929	157	147	10	2	12733.7	0.0285974	1	1	C1.2	LR890209.1	5265046
1	unpaired_2	INF022	tRNA_11	unpaired	1	1748028	1748089	167	1	166	3	21288.7	0.0304189	1	1	C1.2	LR890209.1	5265046
1	unpaired_2	INF022	tRNA_11	unpaired	1	1783460	1783521	62	1	61	4	3384.29	0.0112933	1	1	C1.2	LR890209.1	5265046
1	unpaired_2	INF022	tRNA_12	unpaired	1	5063669	5063730	95	4	91	1	17356.7	0.0173042	1	1	C2.2	LR890209.1	5265046
1	unpaired_2	INF022	tRNA_13	unpaired	1	1391461	1391522	690	44	646	1	17503.9	0.125683	1	1	C3.2	LR890209.1	5265046
1	unpaired_2	INF022	tRNA_14	unpaired	1	3642090	3642151	48	41	7	1	20496.1	0.00874317	1	1	C4.2	LR890209.1	5265046
1	unpaired_2	INF022	tRNA_14	unpaired	1	3641940	3642001	5	1	4	2	16698.8	0.000910747	1	0	C4.2	LR890209.1	5265046
1	unpaired_2	INF022	tRNA_15	unpaired	1	810651	810712	575	336	239	1	21127.6	0.104736	1	1	C5.2	LR890209.1	5265046
1	unpaired_2	INF022	tRNA_16	unpaired	1	5005966	5006027	317	166	151	1	8571.2	0.0577413	1	1	C6.2	LR890209.1	5265046
1	unpaired_2	INF022	tRNA_17	unpaired	1	4632542	4632603	100	34	66	1	23588	0.0182149	1	1	C7.2	LR890209.1	5265046
1	unpaired_2	INF022	tRNA_17	unpaired	1	4672212	4672273	108	31	77	2	19432	0.0196721	1	1	C7.2	LR890209.1	5265046
1	unpaired_2	INF022	tRNA_18	unpaired	1	3582210	3582271	67	5	62	1	17256.7	0.012204	1	1	C8.2	LR890209.1	5265046
1	unpaired_2	INF022	tRNA_18	unpaired	1	3582513	3582574	16	13	3	2	19383.9	0.00291439	1	1	C8.2	LR890209.1	5265046
1	unpaired_2	INF022	tRNA_18	unpaired	1	1367915	1367976	65	1	64	3	21222.6	0.0118397	1	1	C8.2	LR890209.1	5265046
1	unpaired_2	INF022	tRNA_18	unpaired	1	1368037	1368098	10	3	7	4	16647	0.00182149	1	1	C8.2	LR890209.1	5265046
1	unpaired_2	INF022	tRNA_18	unpaired	1	1368158	1368219	20	16	4	5	15867	0.00364299	1	1	C8.2	LR890209.1	5265046
1	unpaired_2	INF022	metG	unpaired	1	1605313	1605374	110	93	17	1	22174.9	0.0200364	1	1	metG.2	LR890209.1	5265046
1	unpaired_2	INF022	gapA	unpaired	1	3085872	3085933	112	13	99	1	21757.1	0.0204007	1	1	gapA.2	LR890209.1	5265046
1	unpaired_2	INF022	mdh	unpaired	1	501600	501661	56	5	51	1	25719.8	0.0102004	1	1	mdh.2	LR890209.1	5265046
1	unpaired_2	INF022	pgi	unpaired	1	4939226	4939287	251	220	31	1	23419.5	0.0457195	1	1	pgi.2	LR890209.1	5265046
1	unpaired_2	INF022	infB	unpaired	1	566627	566688	22	0	22	1	4485.09	0.00400729	1	1	infB.2	LR890209.1	5265046
1	unpaired_2	INF022	rpoB	unpaired	1	4997406	4997467	35	26	9	1	9755.69	0.00637523	1	1	rpoB.2	LR890209.1	5265046
1	unpaired_2	INF022	tonB	unpaired	1	2058533	2058594	96	22	74	1	16572.6	0.0174863	1	1	tonB.2	LR890209.1	5265046
1	unpaired_2	INF102	tRNA_1	unpaired	1	556665	556726	442	19	423	1	14966.4	0.0374006	2	1	B1.2	LR890726	5233063
1	unpaired_2	INF102	tRNA_2	unpaired	1	1500228	1500289	7	6	1	1	25346.1	0.000592317	2	0	B2.2	LR890726	5233063
1	unpaired_2	INF102	tRNA_3	unpaired	1	4722448	4722509	258	251	7	1	22655.4	0.0218311	2	1	B3.2	LR890726	5233063
1	unpaired_2	INF102	tRNA_3	unpaired	1	4722304	4722365	15	13	2	2	8416.8	0.00126925	2	0	B3.2	LR890726	5233063
1	unpaired_2	INF102	tRNA_3	unpaired	1	4722156	4722217	7	2	5	3	36206.4	0.000592317	2	0	B3.2	LR890726	5233063
1	unpaired_2	INF102	tRNA_3	unpaired	1	1779408	1779469	366	40	326	4	17445.4	0.0309697	2	1	B3.2	LR890726	5233063
1	unpaired_2	INF102	tRNA_4	unpaired	1	2194598	2194659	29	24	5	1	19812.1	0.00245388	2	1	B4.2	LR890726	5233063
1	unpaired_2	INF102	tRNA_4	unpaired	1	2194517	2194578	23	7	16	2	22414.2	0.00194618	2	1	B4.2	LR890726	5233063
1	unpaired_2	INF102	tRNA_4	unpaired	1	2194436	2194497	122	4	118	3	22723.5	0.0103232	2	1	B4.2	LR890726	5233063
1	unpaired_2	INF102	tRNA_5	unpaired	1	3241144	3241205	152	50	102	1	7314.3	0.0128617	2	1	B5.2	LR890726	5233063
1	unpaired_2	INF102	tRNA_5	unpaired	1	3235904	3235965	94	5	89	2	24461.6	0.00795397	2	1	B5.2	LR890726	5233063
1	unpaired_2	INF102	tRNA_6	unpaired	1	3629588	3629649	150	22	128	1	22479.7	0.0126925	2	1	B6.2	LR890726	5233063
1	unpaired_2	INF102	tRNA_6	unpaired	1	3629699	3629760	52	24	28	2	2942.27	0.00440007	2	1	B6.2	LR890726	5233063
1	unpaired_2	INF102	tRNA_7	unpaired	1	4467682	4467743	14	0	14	1	12902.9	0.00118463	2	0	B7.2	LR890726	5233063
1	unpaired_2	INF102	tRNA_7	unpaired	1	4467567	4467628	155	0	155	2	24097.9	0.0131156	2	1	B7.2	LR890726	5233063
1	unpaired_2	INF102	tRNA_7	unpaired	1	4467800	4467861	5	2	3	3	20468	0.000423083	2	0	B7.2	LR890726	5233063
1	unpaired_2	INF102	tRNA_9	unpaired	1	735473	735534	377	16	361	1	25725.8	0.0319005	2	1	B9.2	LR890726	5233063
1	unpaired_2	INF102	tRNA_9	unpaired	1	4765626	4765687	354	338	16	2	23417.9	0.0299543	2	1	B9.2	LR890726	5233063
1	unpaired_2	INF102	tRNA_10	unpaired	1	4974700	4974761	182	65	117	1	12214.4	0.0154002	2	1	B10.2	LR890726	5233063
1	unpaired_2	INF102	tRNA_10	unpaired	1	1998495	1998556	433	7	426	2	21977.2	0.036639	2	1	B10.2	LR890726	5233063
1	unpaired_2	INF102	tRNA_10	unpaired	1	1998795	1998856	167	8	159	3	22085.2	0.014131	2	1	B10.2	LR890726	5233063
1	unpaired_2	INF102	tRNA_11	unpaired	1	1715936	1715997	2257	1057	1200	1	9481.03	0.19098	2	1	C1.2	LR890726	5233063
1	unpaired_2	INF102	tRNA_11	unpaired	1	1707020	1707081	194	143	51	2	9884.68	0.0164156	2	1	C1.2	LR890726	5233063
1	unpaired_2	INF102	tRNA_11	unpaired	1	1705180	1705241	320	3	317	3	23468.4	0.0270773	2	1	C1.2	LR890726	5233063
1	unpaired_2	INF102	tRNA_11	unpaired	1	1755934	1755995	288	7	281	4	18250.6	0.0243696	2	1	C1.2	LR890726	5233063
1	unpaired_2	INF102	tRNA_12	unpaired	1	5032115	5032176	215	14	201	1	19242.5	0.0181926	2	1	C2.2	LR890726	5233063
1	unpaired_2	INF102	tRNA_13	unpaired	1	1362875	1362936	1206	133	1073	1	18649.4	0.102048	2	1	C3.2	LR890726	5233063
1	unpaired_2	INF102	tRNA_14	unpaired	1	3630071	3630132	104	89	15	1	16779.2	0.00880014	2	1	C4.2	LR890726	5233063
1	unpaired_2	INF102	tRNA_14	unpaired	1	3629921	3629982	5	5	0	2	17696	0.000423083	2	0	C4.2	LR890726	5233063
1	unpaired_2	INF102	tRNA_15	unpaired	1	805410	805471	942	509	433	1	21123.7	0.0797089	2	1	C5.2	LR890726	5233063
1	unpaired_2	INF102	tRNA_16	unpaired	1	4974510	4974571	733	373	360	1	8614.73	0.062024	2	1	C6.2	LR890726	5233063
1	unpaired_2	INF102	tRNA_17	unpaired	1	4590464	4590525	202	38	164	1	22400.4	0.0170926	2	1	C7.2	LR890726	5233063
1	unpaired_2	INF102	tRNA_18	unpaired	1	3568927	3568988	180	10	170	1	19273.6	0.015231	2	1	C8.2	LR890726	5233063
1	unpaired_2	INF102	tRNA_18	unpaired	1	3569133	3569194	52	43	9	2	21915.4	0.00440007	2	1	C8.2	LR890726	5233063
1	unpaired_2	INF102	tRNA_18	unpaired	1	1339331	1339392	153	5	148	3	23471	0.0129464	2	1	C8.2	LR890726	5233063
1	unpaired_2	INF102	tRNA_18	unpaired	1	1339453	1339514	20	9	11	4	15697.9	0.00169233	2	1	C8.2	LR890726	5233063
1	unpaired_2	INF102	tRNA_18	unpaired	1	1339574	1339635	50	32	18	5	14191.6	0.00423083	2	1	C8.2	LR890726	5233063
1	unpaired_2	INF102	metG	unpaired	1	1576258	1576319	219	182	37	1	21499.8	0.0185311	2	1	metG.2	LR890726	5233063
1	unpaired_2	INF102	gapA	unpaired	1	3008803	3008864	187	10	177	1	23898.6	0.0158233	2	1	gapA.2	LR890726	5233063
1	unpaired_2	INF102	mdh	unpaired	1	506527	506588	96	8	88	1	22725.3	0.0081232	2	1	mdh.2	LR890726	5233063
1	unpaired_2	INF102	pgi	unpaired	1	4907447	4907508	449	392	57	1	24038	0.0379929	2	1	pgi.2	LR890726	5233063
1	unpaired_2	INF102	phoE	unpaired	1	4116486	4116547	220	150	70	1	21511.3	0.0186157	2	1	phoE.2	LR890726	5233063
[truncated: 1,484 more rows]

## Sheet: S7
Supplemental Table 7 - Characterisation outcomes for intI1-containing plasmids following CRISPR-Cas9 enrichment of K. pneumoniae isolates
Isolate	Plasmid accession	Ontarget reads	AMR genes retained
INF014	CP031811.1	267	5/6
INF157	CP024529.1	181	6/10
INF157	CP024531.1	189	8/10
INF223	CP110735.1	42	Did not assemble
INF247	CP110731.1	257	4/10
INF281	CP110604.1	92	13/16
INF354	LR890370.1	147	10/11
KPEH168	NA	317	6/11
KPN029	CP065164.1	415	1/11
KSB1_5B	CP110550.1	1277	11/16

## Sheet: S8
Supplemental Table 8 - Kaptive output of all K. pneumoninae isolates following CRISPR-Cas9 enrichment
Isolate	Ontarget reads (metG gene)	Correct call (completed genome)	Best match locus	Best match type	Confidence	Problems	Identity	Coverage	Length discrepancy	Expected genes in locus	Expected genes in locus, details	Missing expected genes	Other genes in locus	Other genes in locus, details	Expected genes outside locus	Expected genes outside locus, details	Other genes outside locus	Other genes outside locus, details	Truncated genes, details
INF014	145	KL2	KL2	Capsule null	Good		0.9259	1.001	72 bp	18 / 18 (100.00%)	KL2_01_galF,100.00%,100.00%;KL2_02_cpsACP,97.32%,71.29%,truncated;KL2_03_wzi,90.91%,2.78%,truncated;KL2_04_wza,86.21%,8.73%,truncated;KL2_05_wzb,98.25%,43.75%,truncated;KL2_06_wzc,85.71%,1.66%,truncated;KL2_07,100.00%,14.80%,truncated;KL2_08,100.00%,11.26%,truncated;KL2_09,100.00%,23.45%,truncated;KL2_10,66.67%,4.20%,truncated,below_id_threshold;KL2_11_wzx,95.54%,32.58%,truncated;KL2_12,89.47%,13…		0		0 / 18 (0.00%)		3	KL40_04,83.61%,14.93%,partial;KL40_05_rfaG,100.00%,12.37%,truncated;KL150_19_gmd,100.00%,7.49%,truncated	KL2_02_cpsACP,97.32%,71.29%,truncated;KL2_03_wzi,90.91%,2.78%,truncated;KL2_04_wza,86.21%,8.73%,truncated;KL2_05_wzb,98.25%,43.75%,truncated;KL2_06_wzc,85.71%,1.66%,truncated;KL2_07,100.00%,14.80%,truncated;KL2_08,100.00%,11.26%,truncated;KL2_09,100.00%,23.45%,truncated;KL2_10,66.67%,4.20%,truncated,below_id_threshold;KL2_11_wzx,95.54%,32.58%,truncated;KL2_12,89.47%,13.64%,truncated;KL2_13,92.00%…
INF022	89	KL38	KL38	Capsule null	Untypeable	-*	0.9464	0.6366	-5926 bp	13 / 17 (76.47%)	KL38_01_galF,100.00%,33.22%,truncated;KL38_02_cpsACP,75.96%,100.00%,below_id_threshold;KL38_03_wzi,100.00%,6.08%,truncated;KL38_04_wza,100.00%,1.59%,truncated;KL38_05_wzb,98.00%,69.44%,truncated;KL38_06_wzc,87.10%,8.60%,truncated;KL38_07_wcaJ,93.75%,4.00%,truncated;KL38_08_wzy,97.78%,11.98%,truncated;KL38_09_wctM,100.00%,7.12%,truncated;KL38_10_wcaN,85.71%,3.42%,truncated;KL38_11_wzx,92.00%,10.16…	KL38_14;KL38_15;KL38_16_gnd;KL38_17_ugd	0		0 / 17 (0.00%)		0		KL38_01_galF,100.00%,33.22%,truncated;KL38_03_wzi,100.00%,6.08%,truncated;KL38_04_wza,100.00%,1.59%,truncated;KL38_05_wzb,98.00%,69.44%,truncated;KL38_06_wzc,87.10%,8.60%,truncated;KL38_07_wcaJ,93.75%,4.00%,truncated;KL38_08_wzy,97.78%,11.98%,truncated;KL38_09_wctM,100.00%,7.12%,truncated;KL38_10_wcaN,85.71%,3.42%,truncated;KL38_11_wzx,92.00%,10.16%,truncated;KL38_12_wckS,100.00%,5.24%,truncated
INF102	66	KL2	KL2	Capsule null	Good	-	0.9097	0.5771	-9884 bp	11 / 18 (61.11%)	KL2_01_galF,99.58%,94.30%,truncated;KL2_02_cpsACP,100.00%,18.18%,truncated;KL2_03_wzi,97.06%,28.97%,truncated;KL2_04_wza,100.00%,20.37%,truncated;KL2_05_wzb,100.00%,12.50%,truncated;KL2_06_wzc,72.22%,10.39%,truncated,below_id_threshold;KL2_07,83.33%,12.01%,truncated;KL2_08,94.44%,7.24%,truncated;KL2_09,74.19%,19.59%,truncated,below_id_threshold;KL2_10,87.50%,5.59%,truncated;KL2_11_wzx,92.31%,9.28…	KL2_12;KL2_13;KL2_14_wcaJ;KL2_15_gnd;KL2_16_manC;KL2_17_manB;KL2_18_ugd	0		0 / 18 (0.00%)		0		KL2_01_galF,99.58%,94.30%,truncated;KL2_02_cpsACP,100.00%,18.18%,truncated;KL2_03_wzi,97.06%,28.97%,truncated;KL2_04_wza,100.00%,20.37%,truncated;KL2_05_wzb,100.00%,12.50%,truncated;KL2_06_wzc,72.22%,10.39%,truncated,below_id_threshold;KL2_07,83.33%,12.01%,truncated;KL2_08,94.44%,7.24%,truncated;KL2_09,74.19%,19.59%,truncated,below_id_threshold;KL2_10,87.50%,5.59%,truncated;KL2_11_wzx,92.31%,9.28…
INF125	88	KL24	KL24	Capsule null	Good		0.9396	1.0004	11 bp	19 / 19 (100.00%)	KL24_01_galF,97.96%,45.97%,truncated;KL24_02_cpsACP,50.00%,11.96%,truncated,below_id_threshold;KL24_03_wzi,98.11%,100.00%;KL24_04_wza,100.00%,100.00%;KL24_05_wzb,100.00%,100.00%;KL24_06_wzc,99.86%,100.00%;KL24_07_wcuD,100.00%,19.69%,truncated;KL24_08_wcuC,98.80%,100.00%;KL24_09_wcuV,98.73%,20.49%,truncated;KL24_10_wbaZ,98.24%,59.22%,truncated;KL24_11_wcaJ,100.00%,29.46%,truncated;KL24_12_wcuE,94.…		0		0 / 19 (0.00%)		2	KL40_05_rfaG,100.00%,11.05%,truncated;KL150_19_gmd,97.17%,76.65%,truncated	KL24_01_galF,97.96%,45.97%,truncated;KL24_02_cpsACP,50.00%,11.96%,truncated,below_id_threshold;KL24_07_wcuD,100.00%,19.69%,truncated;KL24_09_wcuV,98.73%,20.49%,truncated;KL24_10_wbaZ,98.24%,59.22%,truncated;KL24_11_wcaJ,100.00%,29.46%,truncated;KL24_12_wcuE,94.76%,72.73%,truncated;KL24_13_wcuG,100.00%,4.76%,truncated;KL24_14_wzy,62.50%,3.26%,truncated,below_id_threshold;KL24_15_wzx,95.16%,40.88%,…
INF144	22	KL63	No alignment	-	-	-	-	-	-	-	-	-	-	-	-	-	-	-	-
INF148	123	KL21	KL21	Capsule null	Good		0.966	0.9997	-8 bp	19 / 19 (100.00%)	KL21_01_galF,100.00%,40.60%,truncated;KL21_02_cpsACP,100.00%,100.48%;KL21_03_wzi,100.00%,32.99%,truncated;KL21_04_wza,98.15%,30.16%,truncated;KL21_05_wzb,97.73%,35.42%,truncated;KL21_06_wzc,100.00%,0.69%,truncated;KL21_07_wcuD,97.67%,54.71%,truncated;KL21_08_wzy,98.87%,45.70%,truncated;KL21_09_wcuE,100.00%,1.51%,truncated;KL21_10_wcuC,93.33%,16.91%,truncated;KL21_11_wbaZ,80.88%,20.37%,truncated,b…		0		2 / 19 (10.53%)	KL21_17_manC,100.00%,9.98%,truncated;KL21_18_manB,100.00%,1.54%,truncated	2	KL50_09_wzx,100.00%,22.54%,truncated;KL150_19_gmd,100.00%,19.16%,truncated	KL21_01_galF,100.00%,40.60%,truncated;KL21_03_wzi,100.00%,32.99%,truncated;KL21_04_wza,98.15%,30.16%,truncated;KL21_05_wzb,97.73%,35.42%,truncated;KL21_06_wzc,100.00%,0.69%,truncated;KL21_07_wcuD,97.67%,54.71%,truncated;KL21_08_wzy,98.87%,45.70%,truncated;KL21_09_wcuE,100.00%,1.51%,truncated;KL21_10_wcuC,93.33%,16.91%,truncated;KL21_11_wbaZ,80.88%,20.37%,truncated,below_id_threshold;KL21_12_wbaP,…
INF157	87	KL15	KL15	Capsule null	Good		0.9774	1.0021	1184 bp	16 / 16 (100.00%)	KL15_01_galF,100.00%,100.00%;KL15_02_cpsACP,98.56%,100.96%;KL15_03_wzi,100.00%,100.00%;KL15_04_wza,100.00%,100.00%;KL15_05_wzb,100.00%,97.92%;KL15_06_wzc,98.98%,43.06%,truncated;KL15_07_wcaJ,100.00%,73.68%,truncated;KL15_08_wceN,100.00%,37.14%,truncated;KL15_09_wceM,96.33%,81.62%,truncated;KL15_10_wcsR,100.00%,42.37%,truncated;KL15_11_wcaN,94.94%,27.52%,truncated;KL15_12_wzy,100.00%,100.00%;KL15_…		0		0 / 16 (0.00%)		0		KL15_06_wzc,98.98%,43.06%,truncated;KL15_07_wcaJ,100.00%,73.68%,truncated;KL15_08_wceN,100.00%,37.14%,truncated;KL15_09_wceM,96.33%,81.62%,truncated;KL15_10_wcsR,100.00%,42.37%,truncated;KL15_11_wcaN,94.94%,27.52%,truncated;KL15_13_wckI,100.00%,81.04%,truncated;KL15_15_gnd,75.00%,23.93%,truncated,below_id_threshold;KL15_16_ugd,100.00%,8.51%,truncated
INF223	51	KL39	KL39	Capsule null	Untypeable	*	0.88	0.9994	45 bp	20 / 20 (100.00%)	KL39_01_galF,100.00%,40.60%,truncated;KL39_02_cpsACP,88.00%,12.44%,truncated;KL39_03_wzi,98.05%,77.36%,truncated;KL39_04_wza,100.00%,7.41%,truncated;KL39_05_wzb,100.00%,11.81%,truncated;KL39_06_wzc,54.55%,2.36%,truncated,below_id_threshold;KL39_07,80.00%,3.01%,truncated,below_id_threshold;KL39_08_wzy,93.65%,31.27%,truncated;KL39_09_mshA,88.46%,7.78%,truncated;KL39_10_epsH,96.88%,16.14%,truncated;…		0		0 / 20 (0.00%)		1	KL150_19_gmd,97.46%,39.82%,truncated	KL39_01_galF,100.00%,40.60%,truncated;KL39_02_cpsACP,88.00%,12.44%,truncated;KL39_03_wzi,98.05%,77.36%,truncated;KL39_04_wza,100.00%,7.41%,truncated;KL39_05_wzb,100.00%,11.81%,truncated;KL39_06_wzc,54.55%,2.36%,truncated,below_id_threshold;KL39_07,80.00%,3.01%,truncated,below_id_threshold;KL39_08_wzy,93.65%,31.27%,truncated;KL39_09_mshA,88.46%,7.78%,truncated;KL39_10_epsH,96.88%,16.14%,truncated;…
INF231	59	KL22	KL25	Capsule null	Low	-	0.7777	0.6636	-5469 bp	9 / 14 (64.29%)	KL25_01_galF,100.00%,12.75%,truncated;KL25_02_cpsACP,33.33%,10.53%,truncated,below_id_threshold;KL25_03_wzi,100.00%,5.66%,truncated;KL25_04_wza,90.70%,12.70%,truncated;KL25_06_wzc,52.94%,10.46%,truncated,below_id_threshold;KL25_07_wcaJ,100.00%,8.84%,truncated;KL25_08_wzy,82.93%,11.08%,truncated;KL25_09_wfeD,100.00%,1.80%,truncated;KL25_10,40.00%,2.94%,partial,below_id_threshold	KL25_05_wzb;KL25_11_wcuB;KL25_12_wzx;KL25_13_gnd;KL25_14_ugd	0		0 / 14 (0.00%)		0		KL25_01_galF,100.00%,12.75%,truncated;KL25_02_cpsACP,33.33%,10.53%,truncated,below_id_threshold;KL25_03_wzi,100.00%,5.66%,truncated;KL25_04_wza,90.70%,12.70%,truncated;KL25_06_wzc,52.94%,10.46%,truncated,below_id_threshold;KL25_07_wcaJ,100.00%,8.84%,truncated;KL25_08_wzy,82.93%,11.08%,truncated;KL25_09_wfeD,100.00%,1.80%,truncated
INF247	102	KL124	No alignment	-	-	-	-	-	-	-	-	-	-	-	-	-	-	-	-
INF281	46	KL64	KL21	Capsule null	Untypeable	-	0.8974	0.3334	-16195 bp	7 / 19 (36.84%)	KL21_01_galF,71.43%,11.41%,truncated,below_id_threshold;KL21_02_cpsACP,100.00%,14.35%,truncated;KL21_03_wzi,61.29%,10.02%,truncated,below_id_threshold;KL21_04_wza,100.00%,11.38%,truncated;KL21_05_wzb,100.00%,19.44%,truncated;KL21_06_wzc,100.00%,4.03%,truncated;KL21_07_wcuD,95.45%,9.41%,partial	KL21_08_wzy;KL21_09_wcuE;KL21_10_wcuC;KL21_11_wbaZ;KL21_12_wbaP;KL21_13_wcuA;KL21_14_wcaL;KL21_15_wzx;KL21_16_gnd;KL21_17_manC;KL21_18_manB;KL21_19_ugd	0		0 / 19 (0.00%)		0		KL21_01_galF,71.43%,11.41%,truncated,below_id_threshold;KL21_02_cpsACP,100.00%,14.35%,truncated;KL21_03_wzi,61.29%,10.02%,truncated,below_id_threshold;KL21_04_wza,100.00%,11.38%,truncated;KL21_05_wzb,100.00%,19.44%,truncated;KL21_06_wzc,100.00%,4.03%,truncated
INF291	252	KL7	KL7	Capsule null	Good		0.966	1.0006	25 bp	20 / 20 (100.00%)	KL7_01_galF,100.00%,100.00%;KL7_02_cpsACP,100.00%,71.77%,truncated;KL7_03_wzi,99.79%,100.00%;KL7_04_wza,100.00%,29.37%,truncated;KL7_05_wzb,94.83%,82.64%,truncated;KL7_06_wzc,99.01%,14.54%,truncated;KL7_07_wcuE,100.00%,25.45%,truncated;KL7_08_wckC,100.00%,42.37%,truncated;KL7_09_wcuC,87.23%,16.81%,truncated;KL7_10_wzy,100.00%,4.35%,truncated;KL7_11_wckD,90.48%,23.14%,truncated;KL7_12_wclS,100.00%…		0		0 / 20 (0.00%)		4	KL80_19_rmlB,100.00%,5.93%,truncated;KL150_19_gmd,97.62%,19.16%,truncated;KL80_20_rmlA,92.59%,11.42%,truncated;KL80_22_rmlC,97.83%,66.85%,truncated	KL7_02_cpsACP,100.00%,71.77%,truncated;KL7_04_wza,100.00%,29.37%,truncated;KL7_05_wzb,94.83%,82.64%,truncated;KL7_06_wzc,99.01%,14.54%,truncated;KL7_07_wcuE,100.00%,25.45%,truncated;KL7_08_wckC,100.00%,42.37%,truncated;KL7_09_wcuC,87.23%,16.81%,truncated;KL7_10_wzy,100.00%,4.35%,truncated;KL7_11_wckD,90.48%,23.14%,truncated;KL7_12_wclS,100.00%,2.78%,truncated;KL7_13_wcuJ,100.00%,26.49%,truncated;…
INF331	123	KL2	KL2	Capsule null	Good		0.9927	0.9996	-5 bp	18 / 18 (100.00%)	KL2_01_galF,99.66%,100.00%;KL2_02_cpsACP,100.00%,100.00%;KL2_03_wzi,100.00%,10.32%,truncated;KL2_04_wza,98.76%,42.86%,truncated;KL2_05_wzb,100.00%,100.00%;KL2_06_wzc,100.00%,19.94%,truncated;KL2_07,99.22%,36.87%,truncated;KL2_08,96.08%,55.23%,truncated;KL2_09,100.00%,47.16%,truncated;KL2_10,99.26%,37.76%,truncated;KL2_11_wzx,100.00%,14.64%,truncated;KL2_12,97.94%,60.45%,truncated;KL2_13,100.00%,1…		0		0 / 18 (0.00%)		2	KL40_05_rfaG,98.25%,18.42%,truncated;KL150_19_gmd,99.29%,47.60%,truncated	KL2_03_wzi,100.00%,10.32%,truncated;KL2_04_wza,98.76%,42.86%,truncated;KL2_06_wzc,100.00%,19.94%,truncated;KL2_07,99.22%,36.87%,truncated;KL2_08,96.08%,55.23%,truncated;KL2_09,100.00%,47.16%,truncated;KL2_10,99.26%,37.76%,truncated;KL2_11_wzx,100.00%,14.64%,truncated;KL2_12,97.94%,60.45%,truncated;KL2_13,100.00%,13.06%,truncated;KL2_14_wcaJ,97.67%,10.54%,truncated;KL2_15_gnd,100.00%,23.72%,trunca…
INF346	96	KL12	KL12	Capsule null	Low	-	0.8596	0.557	-11964 bp	13 / 23 (56.52%)	KL12_01_galF,89.29%,11.41%,truncated;KL12_02_cpsACP,99.52%,100.00%;KL12_03_wzi,100.00%,18.24%,truncated;KL12_04_wza,37.93%,8.73%,truncated,below_id_threshold;KL12_05_wzb,68.75%,29.17%,truncated,below_id_threshold;KL12_06_wzc,99.42%,24.31%,truncated;KL12_07_wbaP,100.00%,3.58%,truncated;KL12_08_wcaA,93.33%,4.95%,truncated;KL12_09_wclN,92.31%,12.18%,truncated;KL12_10_wclM,66.67%,0.86%,truncated,belo…	KL12_14_wckG;KL12_15_wckH;KL12_16_wzx;KL12_17_glf;KL12_18_gnd;KL12_19_rmlB;KL12_20_rmlA;KL12_21_rmlD;KL12_22_rmlC;KL12_23_ugd	0		0 / 23 (0.00%)		0		KL12_01_galF,89.29%,11.41%,truncated;KL12_03_wzi,100.00%,18.24%,truncated;KL12_04_wza,37.93%,8.73%,truncated,below_id_threshold;KL12_05_wzb,68.75%,29.17%,truncated,below_id_threshold;KL12_06_wzc,99.42%,24.31%,truncated;KL12_07_wbaP,100.00%,3.58%,truncated;KL12_08_wcaA,93.33%,4.95%,truncated;KL12_09_wclN,92.31%,12.18%,truncated;KL12_10_wclM,66.67%,0.86%,truncated,below_id_threshold;KL12_11,78.26%,…
INF354	93	KL30	KL30	Capsule null	Good	+	0.97	0.9886	1051 bp	20 / 20 (100.00%)	KL30_01_galF,100.00%,100.00%;KL30_02_cpsACP,99.33%,73.68%,truncated;KL30_03_wzi,99.28%,82.94%,truncated;KL30_04_wza,100.00%,100.00%;KL30_05_wzb,97.90%,100.00%;KL30_06_wzc,100.00%,8.16%,truncated;KL30_07_wcuL,98.81%,31.65%,truncated;KL30_08_wzx,99.30%,43.30%,truncated;KL30_09_wcuD,97.78%,37.24%,truncated;KL30_10_wzy,92.00%,41.88%,truncated;KL30_11_wckP,90.00%,10.50%,truncated;KL30_12_wckO,93.56%,9…		1	KL36_03_wzi,96.59%,18.37%,truncated	0 / 20 (0.00%)		4	KL40_03_wcpO,90.48%,4.87%,truncated;KL40_04,94.83%,17.66%,truncated;KL40_05_rfaG,96.47%,22.63%,truncated;KL150_19_gmd,100.00%,6.59%,truncated	KL30_02_cpsACP,99.33%,73.68%,truncated;KL30_03_wzi,99.28%,82.94%,truncated;KL30_06_wzc,100.00%,8.16%,truncated;KL30_07_wcuL,98.81%,31.65%,truncated;KL30_08_wzx,99.30%,43.30%,truncated;KL30_09_wcuD,97.78%,37.24%,truncated;KL30_10_wzy,92.00%,41.88%,truncated;KL30_11_wckP,90.00%,10.50%,truncated;KL30_12_wckO,93.56%,92.80%,truncated;KL30_13_wckN,89.83%,72.16%,truncated;KL30_14,89.02%,15.58%,truncated…
INF359	63	KL25	No alignment	-	-	-	-	-	-	-	-	-	-	-	-	-	-	-	-
KPEH168	56	KL102	No alignment	-	-	-	-	-	-	-	-	-	-	-	-	-	-	-	-
KPN029	138	KL14	KL14	Capsule null	Low		0.8913	0.9972	-15 bp	25 / 25 (100.00%)	KL14_01_galF,94.20%,75.50%,truncated;KL14_02_cpsACP,95.00%,60.77%,truncated;KL14_03_wzi,96.43%,33.93%,truncated;KL14_04_wza,75.00%,2.65%,truncated,below_id_threshold;KL14_05_wzb,94.69%,90.28%,truncated;KL14_06_wzc,98.59%,19.89%,truncated;KL14_07,84.57%,50.43%,truncated;KL14_08_wzx,98.57%,13.98%,truncated;KL14_09,88.43%,44.41%,truncated;KL14_10,81.42%,38.23%,truncated,below_id_threshold;KL14_11,94…		0		0 / 25 (0.00%)		1	KL150_19_gmd,100.00%,5.99%,truncated	KL14_01_galF,94.20%,75.50%,truncated;KL14_02_cpsACP,95.00%,60.77%,truncated;KL14_03_wzi,96.43%,33.93%,truncated;KL14_04_wza,75.00%,2.65%,truncated,below_id_threshold;KL14_05_wzb,94.69%,90.28%,truncated;KL14_06_wzc,98.59%,19.89%,truncated;KL14_07,84.57%,50.43%,truncated;KL14_08_wzx,98.57%,13.98%,truncated;KL14_09,88.43%,44.41%,truncated;KL14_10,81.42%,38.23%,truncated,below_id_threshold;KL14_11,94…
KSB1_5B	143	KL24	KL24	Capsule null	Low		0.8904	1.012	313 bp	19 / 19 (100.00%)	KL24_01_galF,96.06%,45.97%,truncated;KL24_02_cpsACP,90.67%,74.16%,truncated;KL24_03_wzi,80.00%,5.24%,truncated,below_id_threshold;KL24_04_wza,93.01%,38.89%,truncated;KL24_05_wzb,97.00%,69.44%,truncated;KL24_06_wzc,98.62%,21.06%,truncated;KL24_07_wcuD,95.95%,21.78%,truncated;KL24_08_wcuC,98.15%,16.47%,truncated;KL24_09_wcuV,100.00%,2.20%,truncated;KL24_10_wbaZ,87.50%,2.08%,truncated;KL24_11_wcaJ,7…		0		0 / 19 (0.00%)		2	KL40_05_rfaG,96.72%,37.63%,truncated;KL150_19_gmd,96.25%,29.94%,truncated	KL24_01_galF,96.06%,45.97%,truncated;KL24_02_cpsACP,90.67%,74.16%,truncated;KL24_03_wzi,80.00%,5.24%,truncated,below_id_threshold;KL24_04_wza,93.01%,38.89%,truncated;KL24_05_wzb,97.00%,69.44%,truncated;KL24_06_wzc,98.62%,21.06%,truncated;KL24_07_wcuD,95.95%,21.78%,truncated;KL24_08_wcuC,98.15%,16.47%,truncated;KL24_09_wcuV,100.00%,2.20%,truncated;KL24_10_wbaZ,87.50%,2.08%,truncated;KL24_11_wcaJ,7…
KSB2_1C	109	KL28	KL28	Capsule null	Good	-	0.901	0.6796	-7787 bp	14 / 19 (73.68%)	KL28_01_galF,100.00%,100.00%;KL28_02_cpsACP,88.00%,12.44%,truncated;KL28_03_wzi,80.00%,5.24%,truncated,below_id_threshold;KL28_04_wza,98.95%,52.24%,truncated;KL28_05_wzb,96.43%,20.42%,truncated;KL28_06_wzc,92.31%,1.96%,truncated;KL28_07_wckC,100.00%,4.67%,truncated;KL28_08_wcuC,83.33%,8.21%,truncated;KL28_09_wckD,28.57%,2.19%,truncated,below_id_threshold;KL28_10_wzy,100.00%,4.53%,truncated;KL28_1…	KL28_15_wcaJ;KL28_16_gnd;KL28_17_manC;KL28_18_manB;KL28_19_ugd	0		0 / 19 (0.00%)		0		KL28_02_cpsACP,88.00%,12.44%,truncated;KL28_03_wzi,80.00%,5.24%,truncated,below_id_threshold;KL28_04_wza,98.95%,52.24%,truncated;KL28_05_wzb,96.43%,20.42%,truncated;KL28_06_wzc,92.31%,1.96%,truncated;KL28_07_wckC,100.00%,4.67%,truncated;KL28_08_wcuC,83.33%,8.21%,truncated;KL28_09_wckD,28.57%,2.19%,truncated,below_id_threshold;KL28_10_wzy,100.00%,4.53%,truncated;KL28_11_wclS,100.00%,10.13%,truncat…

## Sheet: S9
Supplemental Table 9 - Performance of guides in K. pneumoniae isolates using a paired vs unpaired approach
Format
{Isolates with at least one successful target} / {Isolates with a conserved guide sequence}
	Guide 1 performance		Guide 2 performance		Paired performance
Guide pair	Run 1	Run 2	Run 1	Run 2	Run 1	Run 2
tRNA 1	20/20	5/5	20/20	5/5	20/20	5/5
tRNA 2	20/20	5/5	0/20	5/5	20/20	5/5
tRNA 3	0/20	5/5	20/20	5/5	20/20	5/5
tRNA 4	2/20	5/5	20/20	2/5	20/20	5/5
tRNA 5	20/20	5/5	20/20	5/5	20/20	5/5
tRNA 6	11/20	5/5	20/20	5/5	20/20	5/5
tRNA 8	0/20	5/5	20/20	0/5	20/20	5/5
tRNA 9	20/20	5/5	20/20	5/5	20/20	5/5
tRNA 10	20/20	5/5	20/20	5/5	20/20	5/5
tRNA 11	20/20	5/5	20/20	5/5	20/20	5/5
tRNA 12	20/20	5/5	20/20	5/5	20/20	5/5
tRNA 13	20/20	5/5	20/20	5/5	20/20	5/5
tRNA 14	20/20	5/5	20/20	5/5	20/20	5/5
tRNA 15	20/20	5/5	20/20	5/5	20/20	5/5
tRNA 16	7/20	5/5	20/20	5/5	20/20	5/5
tRNA 17	20/20	5/5	20/20	5/5	20/20	5/5
tRNA 18	20/20	5/5	20/20	5/5	20/20	5/5
CTX-M-14	2/2	NA	2/2	NA	2/2	NA
CTX-M-15	5/8	2/2	7/8	2/2	7/8	2/2
IMP-4	1/1	NA	1/1	NA	1/1	NA
OXA-48	0/1	0/1	1/1	1/1	0/1	1/1
gapA	20/20	5/5	18/18	5/5	20/20	5/5
infB	20/20	5/5	20/20	5/5	20/20	5/5
intI1	9/10	2/2	10/10	2/2	10/10	2/2
mdh	20/20	5/5	20/20	5/5	20/20	5/5
metG	19/20	5/5	20/20	5/5	20/20	5/5
pgi	20/20	5/5	20/20	5/5	20/20	5/5
phoE	19/19	5/5	19/19	5/5	19/19	5/5
rpoB	19/20	5/5	20/20	5/5	20/20	5/5
tonB	19/20	5/5	20/20	5/5	20/20	5/5

## Sheet: S10
Supplementary Table 10 – Contingency tables showing enrichment performance of paired and unpaired guides across all K. pneumoniae species complex isolate libraries.
A successful target is defined as when the number of ontarget reads is equal to or greater than 10x median depth of offtarget reads.
A successful guide is defined as those that generate at least one successful target when they have a conserved sequence in the genome. A) Enrichment success rate of paired and unpaired targets across all libraries. B) Guide success rate across all paired and unpaired libraries
A
		Target success
		Successful	Unsuccessful
Pairing	Paired	1039	119
	Unpaired	1826	498
B
		Libraries
		All conserved guides successful	At least one unsuccessful conserved guide
Pairing	Paired	23	2
	Unpaired	5	49

[truncated: 8 more sheets: S11, S12, S13_1, S13_2, S14, S15, S16, S17]
